# Supplementary material for: Improvement of macrolactins production by the genetic adaptation of Bacillus siamensis A72 to saline stress via adaptive laboratory evolution
Source: Microb Cell Fact. 2022 Jul 19;21:147. doi: 10.1186/s12934-022-01871-9 (PMC9294813; doi:10.1186/s12934-022-01871-9)
Supplement: Supplementary file 3 — Additional file 3. Transcriptome analysis. (Sheet 1) All transcriptome data (3810 different transcripts in total). (Sheet 2) Different expression genes (log2 fold change > 2, q < 0.05). (Sheet 3) Assignment to GO category. (Sheet 4) KEGG Pathway. Genes involving amino acids metabolism from these data were used for the visualization of results presented in Fig. 5A. (Sheet 5) DEGs involving transmembrane transport. (Sheet 6) Accumulated alterations during adaptive laboratory evolution of genome. A file containing DNA mutations in IMD4001 compared to A72. [file 12934_2022_1871_MOESM3_ESM.xls]

## Sheet: All transcriptome data
id	CK_count	IMD4001_count	CK_fpkm	IMD4001_fpkm	CK-1_count	CK-1_fpkm	CK-2_count	CK-2_fpkm	CK-3_count	CK-3_fpkm	IMD4001-1_count	IMD4001-1_fpkm	IMD4001-2_count	IMD4001-2_fpkm	IMD4001-3_count	IMD4001-3_fpkm	CK-1_count	CK-1_fpkm	CK-2_count	CK-2_fpkm	CK-3_count	CK-3_fpkm	IMD4001-1_count	IMD4001-1_fpkm	IMD4001-2_count	IMD4001-2_fpkm	IMD4001-3_count	IMD4001-3_fpkm	log2(FC)	Pvalue	FDR	significant	Symbol	Description	KEGG_A_class	KEGG_B_class	Pathway	K_ID	GO Component	GO Function	GO Process
A72_00001	972	818	185.823	163.583	732	151.64	1192	210.05	992	195.78	754	149.34	702	160.56	998	180.85	732	151.64	1192	210.05	992	195.78	754	149.34	702	160.56	998	180.85	-0.183906	0.423579	0.678208	no	dnaA	Chromosomal replication initiator protein DnaA [Bacillus velezensis]	Environmental Information Processing;Cellular Processes	Signal transduction;Cell growth and death	ko02020//Two-component system;ko04112//Cell cycle - Caulobacter	K02313;K02313	GO:0005575//cellular_component;GO:0005622//intracellular;GO:0005623//cell;GO:0005737//cytoplasm;GO:0005886//plasma membrane;GO:0016020//membrane;GO:0044424//intracellular part;GO:0044464//cell part;GO:0071944//cell periphery	GO:0000166//nucleotide binding;GO:0003674//molecular_function;GO:0003676//nucleic acid binding;GO:0003677//DNA binding;GO:0003688//DNA replication origin binding;GO:0003690//double-stranded DNA binding;GO:0003723//RNA binding;GO:0003724//RNA helicase activity;GO:0005488//binding;GO:0005515//protein binding;GO:0005524//ATP binding;GO:0008144//drug binding;GO:0016818//hydrolase activity, acting on …	GO:0006139//nucleobase-containing compound metabolic process;GO:0006259//DNA metabolic process;GO:0006260//DNA replication;GO:0006261//DNA-dependent DNA replication;GO:0006270//DNA replication initiation;GO:0006275//regulation of DNA replication;GO:0006725//cellular aromatic compound metabolic process;GO:0006807//nitrogen compound metabolic process;GO:0008150//biological_process;GO:0008152//metab…
A72_00002	2042.67	1601.67	456.233	371.073	1791	433.67	2648	545.4	1689	389.63	1384	320.42	1228	328.29	2193	464.51	1791	433.67	2648	545.4	1689	389.63	1384	320.42	1228	328.29	2193	464.51	-0.298068	0.215663	0.457997	no	dnaN	DNA polymerase III subunit beta [Bacillus velezensis CAU B946] [Bacillus velezensis]	Genetic Information Processing;Genetic Information Processing;Genetic Information Processing	Replication and repair;Replication and repair;Replication and repair	ko03430//Mismatch repair;ko03440//Homologous recombination;ko03030//DNA replication	K02338;K02338;K02338	GO:0005575//cellular_component;GO:0005622//intracellular;GO:0005623//cell;GO:0005737//cytoplasm;GO:0009360//DNA polymerase III complex;GO:0032991//macromolecular complex;GO:0042575//DNA polymerase complex;GO:0044424//intracellular part;GO:0044464//cell part;GO:0061695//transferase complex, transferring phosphorus-containing groups;GO:1902494//catalytic complex;GO:1990234//transferase complex	GO:0003674//molecular_function;GO:0003676//nucleic acid binding;GO:0003677//DNA binding;GO:0003824//catalytic activity;GO:0003887//DNA-directed DNA polymerase activity;GO:0004518//nuclease activity;GO:0004527//exonuclease activity;GO:0005488//binding;GO:0008408//3'-5' exonuclease activity;GO:0016740//transferase activity;GO:0016772//transferase activity, transferring phosphorus-containing groups;…	GO:0006139//nucleobase-containing compound metabolic process;GO:0006259//DNA metabolic process;GO:0006260//DNA replication;GO:0006725//cellular aromatic compound metabolic process;GO:0006807//nitrogen compound metabolic process;GO:0008150//biological_process;GO:0008152//metabolic process;GO:0009058//biosynthetic process;GO:0009059//macromolecule biosynthetic process;GO:0009987//cellular process;G…
A72_00003	7.33333	3	8.72	3.99667	8	10.2	8	8.67	6	7.29	2	2.44	6	8.44	1	1.11	8	10.2	8	8.67	6	7.29	2	2.44	6	8.44	1	1.11	-1.12553	0.124015	0.324646	no	yaaA	YaaA [Bacillus amyloliquefaciens subsp. plantarum str. FZB42] [Bacillus amyloliquefaciens]	-	-	-	-	GO:0005575//cellular_component;GO:0005622//intracellular;GO:0005623//cell;GO:0005634//nucleus;GO:0005737//cytoplasm;GO:0005829//cytosol;GO:0030095//chloroplast photosystem II;GO:0030096//plasma membrane-derived thylakoid photosystem II;GO:0044424//intracellular part;GO:0044444//cytoplasmic part;GO:0044464//cell part	GO:0003674//molecular_function;GO:0003676//nucleic acid binding;GO:0003723//RNA binding;GO:0005488//binding;GO:0097159//organic cyclic compound binding;GO:1901363//heterocyclic compound binding	GO:0006412//translation;GO:0006518//peptide metabolic process;GO:0006807//nitrogen compound metabolic process;GO:0008150//biological_process;GO:0008152//metabolic process;GO:0009058//biosynthetic process;GO:0009059//macromolecule biosynthetic process;GO:0009987//cellular process;GO:0010467//gene expression;GO:0015979//photosynthesis;GO:0019538//protein metabolic process;GO:0034641//cellular nitro…
A72_00004	2517.33	2540.33	577.587	610.757	2196	543.2	2877	605.35	2479	584.21	2760	652.76	2251	614.75	2610	564.76	2196	543.2	2877	605.35	2479	584.21	2760	652.76	2251	614.75	2610	564.76	0.0805603	0.702022	0.884676	no	recF	recombinase F [Bacillus amyloliquefaciens LFB112] [Bacillus amyloliquefaciens]	Genetic Information Processing	Replication and repair	ko03440//Homologous recombination	K03629	GO:0005575//cellular_component;GO:0005622//intracellular;GO:0005623//cell;GO:0005737//cytoplasm;GO:0009295//nucleoid;GO:0009898//cytoplasmic side of plasma membrane;GO:0043226//organelle;GO:0043228//non-membrane-bounded organelle;GO:0043229//intracellular organelle;GO:0043232//intracellular non-membrane-bounded organelle;GO:0043590//bacterial nucleoid;GO:0044424//intracellular part;GO:0044464//ce…	GO:0000166//nucleotide binding;GO:0003674//molecular_function;GO:0003676//nucleic acid binding;GO:0003677//DNA binding;GO:0003697//single-stranded DNA binding;GO:0005488//binding;GO:0005524//ATP binding;GO:0008144//drug binding;GO:0016887//ATPase activity;GO:0017076//purine nucleotide binding;GO:0030554//adenyl nucleotide binding;GO:0032553//ribonucleotide binding;GO:0032555//purine ribonucleotid…	GO:0000731//DNA synthesis involved in DNA repair;GO:0006139//nucleobase-containing compound metabolic process;GO:0006259//DNA metabolic process;GO:0006260//DNA replication;GO:0006281//DNA repair;GO:0006302//double-strand break repair;GO:0006310//DNA recombination;GO:0006725//cellular aromatic compound metabolic process;GO:0006807//nitrogen compound metabolic process;GO:0006950//response to stress…
A72_00005	297.667	273.667	308.467	296.21	246	275.31	348	331.29	299	318.8	298	318.88	225	278.01	298	291.74	246	275.31	348	331.29	299	318.8	298	318.88	225	278.01	298	291.74	-0.0584943	0.803307	0.949403	no	yaaB	YaaB [Bacillus amyloliquefaciens subsp. plantarum str. FZB42] [Bacillus amyloliquefaciens]	-	-	-	-	-	-	-
A72_00006	4081.67	3109.67	542.1	432.92	3724	533.15	4727	575.66	3794	517.49	2862	391.77	2957	467.4	3510	439.59	3724	533.15	4727	575.66	3794	517.49	2862	391.77	2957	467.4	3510	439.59	-0.324459	0.123077	0.323498	no	gyrB	DNA topoisomerase IV subunit B [Bacillus velezensis CAU B946] [Bacillus velezensis]	-	-	-	-	GO:0005575//cellular_component;GO:0005618//cell wall;GO:0005622//intracellular;GO:0005623//cell;GO:0005694//chromosome;GO:0005737//cytoplasm;GO:0005886//plasma membrane;GO:0009295//nucleoid;GO:0009330//DNA topoisomerase complex (ATP-hydrolyzing);GO:0009340//DNA topoisomerase IV complex;GO:0016020//membrane;GO:0030312//external encapsulating structure;GO:0043226//organelle;GO:0043228//non-membrane…	GO:0000166//nucleotide binding;GO:0000287//magnesium ion binding;GO:0003674//molecular_function;GO:0003676//nucleic acid binding;GO:0003677//DNA binding;GO:0003824//catalytic activity;GO:0003916//DNA topoisomerase activity;GO:0003918//DNA topoisomerase type II (ATP-hydrolyzing) activity;GO:0005488//binding;GO:0005524//ATP binding;GO:0008094//DNA-dependent ATPase activity;GO:0008144//drug binding;…	GO:0006139//nucleobase-containing compound metabolic process;GO:0006259//DNA metabolic process;GO:0006260//DNA replication;GO:0006265//DNA topological change;GO:0006298//mismatch repair;GO:0006364//rRNA processing;GO:0006508//proteolysis;GO:0006725//cellular aromatic compound metabolic process;GO:0006807//nitrogen compound metabolic process;GO:0006996//organelle organization;GO:0007059//chromosom…
A72_00007	8810	6391.33	910.473	690.773	6967	779.71	10809	1028.99	8654	922.72	6536	699.39	5287	653.26	7351	719.67	6967	779.71	10809	1028.99	8654	922.72	6536	699.39	5287	653.26	7351	719.67	-0.398404	0.0652801	0.209653	no	gyrA	DNA gyrase subunit A [Bacillus velezensis]	-	-	-	-	GO:0005575//cellular_component;GO:0005618//cell wall;GO:0005622//intracellular;GO:0005623//cell;GO:0005694//chromosome;GO:0005737//cytoplasm;GO:0005886//plasma membrane;GO:0009330//DNA topoisomerase complex (ATP-hydrolyzing);GO:0009340//DNA topoisomerase IV complex;GO:0016020//membrane;GO:0030312//external encapsulating structure;GO:0043226//organelle;GO:0043228//non-membrane-bounded organelle;GO…	GO:0000166//nucleotide binding;GO:0000287//magnesium ion binding;GO:0003674//molecular_function;GO:0003676//nucleic acid binding;GO:0003677//DNA binding;GO:0003824//catalytic activity;GO:0003916//DNA topoisomerase activity;GO:0003918//DNA topoisomerase type II (ATP-hydrolyzing) activity;GO:0004518//nuclease activity;GO:0004519//endonuclease activity;GO:0005488//binding;GO:0005524//ATP binding;GO:…	GO:0006139//nucleobase-containing compound metabolic process;GO:0006259//DNA metabolic process;GO:0006260//DNA replication;GO:0006265//DNA topological change;GO:0006269//DNA replication, synthesis of RNA primer;GO:0006508//proteolysis;GO:0006725//cellular aromatic compound metabolic process;GO:0006807//nitrogen compound metabolic process;GO:0006996//organelle organization;GO:0008150//biological_p…
A72_00011	3	4.33333	0.783333	1.21	4	1.11	3	0.71	2	0.53	6	1.6	5	1.54	2	0.49	4	1.11	3	0.71	2	0.53	6	1.6	5	1.54	2	0.49	0.627309	0.589964	0.816224	no	yaaC	YaaC-like Protein [Bacillus sp. RUPDJ]	-	-	-	-	-	-	-
A72_00012	942	698.667	162.76	126	580	108.85	1156	184.54	1090	194.89	648	116.27	558	115.62	890	146.11	580	108.85	1156	184.54	1090	194.89	648	116.27	558	115.62	890	146.11	-0.369322	0.15501	0.375139	no	guaB	inosine-monophosphate dehydrogenase [Bacillus amyloliquefaciens DSM 7] [Bacillus amyloliquefaciens]	Metabolism;Metabolism;Metabolism;Metabolism	Global and overview maps;Global and overview maps;Nucleotide metabolism;Xenobiotics biodegradation and metabolism	ko01100//Metabolic pathways;ko01110//Biosynthesis of secondary metabolites;ko00230//Purine metabolism;ko00983//Drug metabolism - other enzymes	K00088;K00088;K00088;K00088	GO:0005575//cellular_component;GO:0005622//intracellular;GO:0005623//cell;GO:0005737//cytoplasm;GO:0005829//cytosol;GO:0009898//cytoplasmic side of plasma membrane;GO:0043190//ATP-binding cassette (ABC) transporter complex;GO:0044424//intracellular part;GO:0044444//cytoplasmic part;GO:0044464//cell part	GO:0003674//molecular_function;GO:0003824//catalytic activity;GO:0003920//GMP reductase activity;GO:0003938//IMP dehydrogenase activity;GO:0004452//isopentenyl-diphosphate delta-isomerase activity;GO:0004604//phosphoadenylyl-sulfate reductase (thioredoxin) activity;GO:0005488//binding;GO:0005515//protein binding;GO:0005524//ATP binding;GO:0008675//2-dehydro-3-deoxy-phosphogluconate aldolase activ…	GO:0005975//carbohydrate metabolic process;GO:0006051//N-acetylmannosamine metabolic process;GO:0006139//nucleobase-containing compound metabolic process;GO:0006163//purine nucleotide metabolic process;GO:0006164//purine nucleotide biosynthetic process;GO:0006177//GMP biosynthetic process;GO:0006183//GTP biosynthetic process;GO:0006537//glutamate biosynthetic process;GO:0006725//cellular aromatic…
A72_00013	759	367	145.03	74.1333	465	96.11	845	148.56	967	190.42	395	78.06	352	80.33	354	64.01	465	96.11	845	148.56	967	190.42	395	78.06	352	80.33	354	64.01	-0.968157	0.000345675	0.00466877	no	dacA	D-alanyl-D-alanine carboxypeptidase [Bacillus velezensis]	Metabolism;Metabolism	Global and overview maps;Glycan biosynthesis and metabolism	ko01100//Metabolic pathways;ko00550//Peptidoglycan biosynthesis	K07258;K07258	GO:0005575//cellular_component;GO:0005576//extracellular region;GO:0005618//cell wall;GO:0005623//cell;GO:0030312//external encapsulating structure;GO:0044464//cell part;GO:0071944//cell periphery	GO:0003674//molecular_function;GO:0003824//catalytic activity;GO:0004175//endopeptidase activity;GO:0004180//carboxypeptidase activity;GO:0004185//serine-type carboxypeptidase activity;GO:0008233//peptidase activity;GO:0008236//serine-type peptidase activity;GO:0008238//exopeptidase activity;GO:0009002//serine-type D-Ala-D-Ala carboxypeptidase activity;GO:0016787//hydrolase activity;GO:0017171//s…	GO:0000270//peptidoglycan metabolic process;GO:0006022//aminoglycan metabolic process;GO:0006023//aminoglycan biosynthetic process;GO:0006024//glycosaminoglycan biosynthetic process;GO:0006508//proteolysis;GO:0006807//nitrogen compound metabolic process;GO:0008150//biological_process;GO:0008152//metabolic process;GO:0008360//regulation of cell shape;GO:0009058//biosynthetic process;GO:0009059//ma…
A72_00014	2517.33	1782.67	724.07	535.287	1805	561.51	2915	771.36	2832	839.34	1790	532.41	1475	506.6	2083	566.85	1805	561.51	2915	771.36	2832	839.34	1790	532.41	1475	506.6	2083	566.85	-0.435817	0.0553632	0.186777	no	pdxS	PdxS [Bacillus amyloliquefaciens subsp. plantarum str. FZB42] [Bacillus amyloliquefaciens]	Metabolism	Metabolism of cofactors and vitamins	ko00750//Vitamin B6 metabolism	K06215	GO:0005575//cellular_component;GO:0005623//cell;GO:0005886//plasma membrane;GO:0016020//membrane;GO:0044464//cell part;GO:0071944//cell periphery	GO:0000107//imidazoleglycerol-phosphate synthase activity;GO:0003674//molecular_function;GO:0003824//catalytic activity;GO:0003949//1-(5-phosphoribosyl)-5-[(5-phosphoribosylamino)methylideneamino]imidazole-4-carboxamide isomerase activity;GO:0004425//indole-3-glycerol-phosphate synthase activity;GO:0004452//isopentenyl-diphosphate delta-isomerase activity;GO:0004590//orotidine-5'-phosphate decarb…	GO:0000105//histidine biosynthetic process;GO:0006051//N-acetylmannosamine metabolic process;GO:0006081//cellular aldehyde metabolic process;GO:0006096//glycolytic process;GO:0006207//'de novo' pyrimidine nucleobase biosynthetic process;GO:0006725//cellular aromatic compound metabolic process;GO:0006732//coenzyme metabolic process;GO:0006766//vitamin metabolic process;GO:0006767//water-soluble vi…
A72_00015	2907.67	2323	1260.15	1040.4	2799	1303.88	3208	1271.18	2716	1205.39	2062	918.42	1902	978.22	3005	1224.55	2799	1303.88	3208	1271.18	2716	1205.39	2062	918.42	1902	978.22	3005	1224.55	-0.276462	0.204129	0.441023	no	pdxT	glutamine amidotransferase subunit PdxT [Bacillus velezensis CAU B946] [Bacillus velezensis]	Metabolism	Metabolism of cofactors and vitamins	ko00750//Vitamin B6 metabolism	K08681	GO:0005575//cellular_component;GO:0005622//intracellular;GO:0005623//cell;GO:0005737//cytoplasm;GO:0005829//cytosol;GO:0032991//macromolecular complex;GO:0044424//intracellular part;GO:0044444//cytoplasmic part;GO:0044464//cell part;GO:1902494//catalytic complex;GO:1903600//glutaminase complex	GO:0000107//imidazoleglycerol-phosphate synthase activity;GO:0003674//molecular_function;GO:0003824//catalytic activity;GO:0003922//GMP synthase (glutamine-hydrolyzing) activity;GO:0004359//glutaminase activity;GO:0004642//phosphoribosylformylglycinamidine synthase activity;GO:0005488//binding;GO:0005515//protein binding;GO:0008234//cysteine-type peptidase activity;GO:0008236//serine-type peptida…	GO:0000105//histidine biosynthetic process;GO:0006081//cellular aldehyde metabolic process;GO:0006082//organic acid metabolic process;GO:0006177//GMP biosynthetic process;GO:0006508//proteolysis;GO:0006520//cellular amino acid metabolic process;GO:0006541//glutamine metabolic process;GO:0006725//cellular aromatic compound metabolic process;GO:0006732//coenzyme metabolic process;GO:0006766//vitami…
A72_00016	398	439.667	79.7867	90.86	452	97.37	468	85.76	274	56.23	460	94.75	323	76.82	536	101.01	452	97.37	468	85.76	274	56.23	460	94.75	323	76.82	536	101.01	0.187498	0.471199	0.723015	no	serS	seryl-tRNA synthetase [Bacillus velezensis CAU B946] [Bacillus velezensis]	Genetic Information Processing	Translation	ko00970//Aminoacyl-tRNA biosynthesis	K01875	GO:0005575//cellular_component;GO:0005622//intracellular;GO:0005623//cell;GO:0005737//cytoplasm;GO:0005829//cytosol;GO:0009345//glycine-tRNA ligase complex;GO:0016021//integral component of membrane;GO:0016272//prefoldin complex;GO:0039679//viral occlusion body;GO:0044424//intracellular part;GO:0044444//cytoplasmic part;GO:0044464//cell part	GO:0000155//phosphorelay sensor kinase activity;GO:0000166//nucleotide binding;GO:0000287//magnesium ion binding;GO:0003674//molecular_function;GO:0003824//catalytic activity;GO:0004812//aminoacyl-tRNA ligase activity;GO:0004820//glycine-tRNA ligase activity;GO:0004827//proline-tRNA ligase activity;GO:0004828//serine-tRNA ligase activity;GO:0004829//threonine-tRNA ligase activity;GO:0005488//bind…	GO:0006082//organic acid metabolic process;GO:0006139//nucleobase-containing compound metabolic process;GO:0006399//tRNA metabolic process;GO:0006412//translation;GO:0006415//translational termination;GO:0006418//tRNA aminoacylation for protein translation;GO:0006426//glycyl-tRNA aminoacylation;GO:0006433//prolyl-tRNA aminoacylation;GO:0006434//seryl-tRNA aminoacylation;GO:0006435//threonyl-tRNA …
A72_00017	130	125	28.95	29.0367	86	20.66	138	28.2	166	37.99	157	36.06	95	25.2	123	25.85	86	20.66	138	28.2	166	37.99	157	36.06	95	25.2	123	25.85	0.0043125	1	1	no	glxK	glycerate kinase [Bacillus velezensis CAU B946] [Bacillus velezensis]	Metabolism;Metabolism;Metabolism;Metabolism;Metabolism;Metabolism	Global and overview maps;Global and overview maps;Global and overview maps;Carbohydrate metabolism;Amino acid metabolism;Lipid metabolism	ko01100//Metabolic pathways;ko01110//Biosynthesis of secondary metabolites;ko01120//Microbial metabolism in diverse environments;ko00630//Glyoxylate and dicarboxylate metabolism;ko00260//Glycine, serine and threonine metabolism;ko00561//Glycerolipid metabolism	K00865;K00865;K00865;K00865;K00865;K00865	-	GO:0000166//nucleotide binding;GO:0003674//molecular_function;GO:0003824//catalytic activity;GO:0005488//binding;GO:0005524//ATP binding;GO:0008144//drug binding;GO:0008887//glycerate kinase activity;GO:0016301//kinase activity;GO:0016740//transferase activity;GO:0016772//transferase activity, transferring phosphorus-containing groups;GO:0016773//phosphotransferase activity, alcohol group as acce…	GO:0006082//organic acid metabolic process;GO:0006793//phosphorus metabolic process;GO:0006796//phosphate-containing compound metabolic process;GO:0008150//biological_process;GO:0008152//metabolic process;GO:0009987//cellular process;GO:0016310//phosphorylation;GO:0031388//organic acid phosphorylation;GO:0044237//cellular metabolic process;GO:0044281//small molecule metabolic process;GO:0071704//…
A72_00018	216	105	83.2867	43.4233	75	31.57	268	95.97	305	122.32	115	46.29	107	49.73	93	34.25	75	31.57	268	95.97	305	122.32	115	46.29	107	49.73	93	34.25	-0.939615	0.0182636	0.0864752	no	dck	deoxycytidine kinase [Bacillus velezensis]	Metabolism;Metabolism;Metabolism	Global and overview maps;Nucleotide metabolism;Nucleotide metabolism	ko01100//Metabolic pathways;ko00230//Purine metabolism;ko00240//Pyrimidine metabolism	K15519;K15519;K15519	GO:0005575//cellular_component;GO:0005737//cytoplasm;GO:0005887//integral component of plasma membrane;GO:0009368//endopeptidase Clp complex;GO:0009898//cytoplasmic side of plasma membrane;GO:0043190//ATP-binding cassette (ABC) transporter complex;GO:0055051//ATP-binding cassette (ABC) transporter complex, integrated substrate binding;GO:0055052//ATP-binding cassette (ABC) transporter complex, su…	GO:0000166//nucleotide binding;GO:0003674//molecular_function;GO:0003723//RNA binding;GO:0003724//RNA helicase activity;GO:0003824//catalytic activity;GO:0003924//GTPase activity;GO:0004127//cytidylate kinase activity;GO:0004136//deoxyadenosine kinase activity;GO:0004137//deoxycytidine kinase activity;GO:0004140//dephospho-CoA kinase activity;GO:0004176//ATP-dependent peptidase activity;GO:000479…	GO:0002949//tRNA threonylcarbamoyladenosine modification;GO:0006139//nucleobase-containing compound metabolic process;GO:0006163//purine nucleotide metabolic process;GO:0006164//purine nucleotide biosynthetic process;GO:0006170//dAMP biosynthetic process;GO:0006400//tRNA modification;GO:0006508//proteolysis;GO:0006725//cellular aromatic compound metabolic process;GO:0006753//nucleoside phosphate …
A72_00019	90.3333	46	37.02	19.7633	66	29.12	94	35.28	111	46.66	41	17.3	45	21.92	52	20.07	66	29.12	94	35.28	111	46.66	41	17.3	45	21.92	52	20.07	-0.905479	0.00279401	0.0232661	no	dgk	deoxyguanosine kinase [Bacillus velezensis M27] [Bacillus velezensis]	Metabolism	Nucleotide metabolism	ko00230//Purine metabolism	K15518	GO:0005737//cytoplasm;GO:0009379//Holliday junction helicase complex	GO:0000166//nucleotide binding;GO:0003674//molecular_function;GO:0003824//catalytic activity;GO:0003848//2-amino-4-hydroxy-6-hydroxymethyldihydropteridine diphosphokinase activity;GO:0004127//cytidylate kinase activity;GO:0004138//deoxyguanosine kinase activity;GO:0004140//dephospho-CoA kinase activity;GO:0004385//guanylate kinase activity;GO:0004798//thymidylate kinase activity;GO:0004849//uridi…	GO:0002949//tRNA threonylcarbamoyladenosine modification;GO:0006139//nucleobase-containing compound metabolic process;GO:0006281//DNA repair;GO:0006310//DNA recombination;GO:0006400//tRNA modification;GO:0006725//cellular aromatic compound metabolic process;GO:0006753//nucleoside phosphate metabolic process;GO:0006793//phosphorus metabolic process;GO:0006796//phosphate-containing compound metabol…
A72_00020	214.667	384	43.3167	80.5967	260	55.88	208	38.03	176	36.04	461	94.73	348	82.57	343	64.49	260	55.88	208	38.03	176	36.04	461	94.73	348	82.57	343	64.49	0.895798	0.00076454	0.00879466	no	yaaH	Spore germination protein yaaH [Bacillus velezensis CAU B946] [Bacillus velezensis]	-	-	-	-	GO:0005575//cellular_component;GO:0005618//cell wall;GO:0005623//cell;GO:0030312//external encapsulating structure;GO:0031160//spore wall;GO:0044464//cell part;GO:0071944//cell periphery	GO:0003674//molecular_function;GO:0005488//binding;GO:0008061//chitin binding;GO:0008144//drug binding;GO:0097367//carbohydrate derivative binding	GO:0005975//carbohydrate metabolic process;GO:0008150//biological_process;GO:0008152//metabolic process;GO:0030436//asexual sporulation;GO:0044238//primary metabolic process;GO:0071704//organic substance metabolic process
A72_00021	112	178.333	52.31	86.8467	109	54.36	104	44.12	123	58.45	229	109.2	156	85.9	150	65.44	109	54.36	104	44.12	123	58.45	229	109.2	156	85.9	150	65.44	0.731384	0.00869981	0.0517825	no	yaaI	isochorismatase family protein [Bacillus velezensis CAU B946] [Bacillus velezensis]	-	-	-	-	GO:0005575//cellular_component;GO:0005622//intracellular;GO:0005623//cell;GO:0005737//cytoplasm;GO:0044424//intracellular part;GO:0044464//cell part	GO:0003674//molecular_function;GO:0003824//catalytic activity;GO:0016787//hydrolase activity	GO:0006139//nucleobase-containing compound metabolic process;GO:0006206//pyrimidine nucleobase metabolic process;GO:0006208//pyrimidine nucleobase catabolic process;GO:0006212//uracil catabolic process;GO:0006725//cellular aromatic compound metabolic process;GO:0006807//nitrogen compound metabolic process;GO:0008150//biological_process;GO:0008152//metabolic process;GO:0009056//catabolic process;G…
A72_00022	6.66667	6.66667	3.5	3.50333	4	2.28	8	3.88	8	4.34	6	3.27	2	1.26	12	5.98	4	2.28	8	3.88	8	4.34	6	3.27	2	1.26	12	5.98	0.00137334	1	1	no	tadA	YaaJ [Bacillus velezensis CAU B946] [Bacillus velezensis]	-	-	-	-	-	GO:0003674//molecular_function;GO:0003824//catalytic activity;GO:0004000//adenosine deaminase activity;GO:0005488//binding;GO:0008251//tRNA-specific adenosine deaminase activity;GO:0008270//zinc ion binding;GO:0008703//5-amino-6-(5-phosphoribosylamino)uracil reductase activity;GO:0008835//diaminohydroxyphosphoribosylaminopyrimidine deaminase activity;GO:0016787//hydrolase activity;GO:0016810//hyd…	GO:0002097//tRNA wobble base modification;GO:0002100//tRNA wobble adenosine to inosine editing;GO:0006139//nucleobase-containing compound metabolic process;GO:0006382//adenosine to inosine editing;GO:0006396//RNA processing;GO:0006399//tRNA metabolic process;GO:0006400//tRNA modification;GO:0006725//cellular aromatic compound metabolic process;GO:0006807//nitrogen compound metabolic process;GO:00…
A72_00023	543.667	410.333	82.2967	64.6467	452	73.55	568	78.62	611	94.72	360	56.01	374	67.19	497	70.74	452	73.55	568	78.62	611	94.72	360	56.01	374	67.19	497	70.74	-0.348258	0.131628	0.337438	no	dnaX	DNA polymerase III subunits gamma and tau [Bacillus velezensis CAU B946] [Bacillus velezensis]	Genetic Information Processing;Genetic Information Processing;Genetic Information Processing	Replication and repair;Replication and repair;Replication and repair	ko03430//Mismatch repair;ko03440//Homologous recombination;ko03030//DNA replication	K02343;K02343;K02343	GO:0005575//cellular_component;GO:0005622//intracellular;GO:0005623//cell;GO:0009360//DNA polymerase III complex;GO:0009379//Holliday junction helicase complex;GO:0032991//macromolecular complex;GO:0042575//DNA polymerase complex;GO:0044424//intracellular part;GO:0044464//cell part;GO:0061695//transferase complex, transferring phosphorus-containing groups;GO:1902494//catalytic complex;GO:1990234/…	GO:0000166//nucleotide binding;GO:0003674//molecular_function;GO:0003676//nucleic acid binding;GO:0003677//DNA binding;GO:0003678//DNA helicase activity;GO:0003824//catalytic activity;GO:0003887//DNA-directed DNA polymerase activity;GO:0004252//serine-type endopeptidase activity;GO:0005488//binding;GO:0005524//ATP binding;GO:0008134//transcription factor binding;GO:0008144//drug binding;GO:000937…	GO:0000723//telomere maintenance;GO:0002949//tRNA threonylcarbamoyladenosine modification;GO:0006139//nucleobase-containing compound metabolic process;GO:0006259//DNA metabolic process;GO:0006260//DNA replication;GO:0006261//DNA-dependent DNA replication;GO:0006281//DNA repair;GO:0006310//DNA recombination;GO:0006355//regulation of transcription, DNA-templated;GO:0006508//proteolysis;GO:0006725//…
A72_00024	104	63.6667	83.5167	52.65	146	124.06	91	65.77	75	60.72	45	36.56	66	61.92	80	59.47	146	124.06	91	65.77	75	60.72	45	36.56	66	61.92	80	59.47	-0.665631	0.0559546	0.188211	no	BLi00029	DNA binding protein [Bacillus amyloliquefaciens DSM 7] [Bacillus amyloliquefaciens]	-	-	-	-	GO:0005575//cellular_component;GO:0005622//intracellular;GO:0005623//cell;GO:0005737//cytoplasm;GO:0009295//nucleoid;GO:0044424//intracellular part;GO:0044464//cell part	GO:0003674//molecular_function;GO:0003676//nucleic acid binding;GO:0003677//DNA binding;GO:0005198//structural molecule activity;GO:0005488//binding;GO:0097159//organic cyclic compound binding;GO:1901363//heterocyclic compound binding	GO:0008150//biological_process;GO:0071973//bacterial-type flagellum-dependent cell motility
A72_00025	363.667	216	154.473	97.7267	307	141.57	480	188.29	304	133.56	176	77.6	238	121.18	234	94.4	307	141.57	480	188.29	304	133.56	176	77.6	238	121.18	234	94.4	-0.660534	0.0116364	0.0638579	no	recR	RecR [Bacillus amyloliquefaciens subsp. plantarum str. FZB42] [Bacillus amyloliquefaciens]	Genetic Information Processing	Replication and repair	ko03440//Homologous recombination	K06187	GO:0005737//cytoplasm	GO:0003674//molecular_function;GO:0003676//nucleic acid binding;GO:0003677//DNA binding;GO:0003917//DNA topoisomerase type I activity;GO:0005488//binding;GO:0043167//ion binding;GO:0043169//cation binding;GO:0046872//metal ion binding;GO:0097159//organic cyclic compound binding;GO:1901363//heterocyclic compound binding	GO:0000731//DNA synthesis involved in DNA repair;GO:0006139//nucleobase-containing compound metabolic process;GO:0006259//DNA metabolic process;GO:0006260//DNA replication;GO:0006265//DNA topological change;GO:0006281//DNA repair;GO:0006302//double-strand break repair;GO:0006310//DNA recombination;GO:0006725//cellular aromatic compound metabolic process;GO:0006807//nitrogen compound metabolic pro…
A72_00026	7	7.66667	8.02333	8.62667	6	7.34	6	6.24	9	10.49	7	8.19	2	2.7	14	14.99	6	7.34	6	6.24	9	10.49	7	8.19	2	2.7	14	14.99	0.104601	1	1	no	yaaL	YaaL [Bacillus amyloliquefaciens subsp. plantarum str. FZB42] [Bacillus amyloliquefaciens]	-	-	-	-	-	-	-
A72_00027	12.6667	5	12.3533	5.02667	16	16.69	14	12.42	8	7.95	8	7.98	3	3.45	4	3.65	16	16.69	14	12.42	8	7.95	8	7.98	3	3.45	4	3.65	-1.29723	0.0263343	0.111062	no	bofA	BofA [Bacillus amyloliquefaciens subsp. plantarum str. FZB42] [Bacillus amyloliquefaciens]	-	-	-	-	GO:0005575//cellular_component;GO:0009316//3-isopropylmalate dehydratase complex;GO:0016020//membrane;GO:0016021//integral component of membrane;GO:0031224//intrinsic component of membrane;GO:0044425//membrane part;GO:0045263//proton-transporting ATP synthase complex, coupling factor F(o)	GO:0003674//molecular_function;GO:0003861//3-isopropylmalate dehydratase activity;GO:0005488//binding;GO:0015078//hydrogen ion transmembrane transporter activity;GO:0043167//ion binding;GO:0043169//cation binding;GO:0046872//metal ion binding	GO:0008150//biological_process;GO:0009098//leucine biosynthetic process;GO:0009653//anatomical structure morphogenesis;GO:0009987//cellular process;GO:0015986//ATP synthesis coupled proton transport;GO:0030154//cell differentiation;GO:0030435//sporulation resulting in formation of a cellular spore;GO:0030436//asexual sporulation;GO:0032502//developmental process;GO:0043934//sporulation;GO:0048646…
A72_00031	3.33333	2	4.54667	2.76333	5	7.06	1	1.2	4	5.38	2	2.7	2	3.12	2	2.47	5	7.06	1	1.2	4	5.38	2	2.7	2	3.12	2	2.47	-0.7184	0.518293	0.762812	no	csfB	Protein csfB [Bacillus velezensis CAU B946] [Bacillus velezensis]	-	-	-	-	-	GO:0003674//molecular_function;GO:0005488//binding;GO:0043167//ion binding;GO:0043169//cation binding;GO:0046872//metal ion binding	GO:0006139//nucleobase-containing compound metabolic process;GO:0006351//transcription, DNA-templated;GO:0006355//regulation of transcription, DNA-templated;GO:0006725//cellular aromatic compound metabolic process;GO:0006807//nitrogen compound metabolic process;GO:0008150//biological_process;GO:0008152//metabolic process;GO:0009058//biosynthetic process;GO:0009059//macromolecule biosynthetic proc…
A72_00032	368.333	169.667	152.41	73.7733	224	100.28	411	156.5	470	200.45	181	77.47	150	74.14	178	69.71	224	100.28	411	156.5	470	200.45	181	77.47	150	74.14	178	69.71	-1.04679	0.000202397	0.00309107	yes	xpaC	Protein xpaC [Bacillus velezensis CAU B946] [Bacillus velezensis]	-	-	-	-	GO:0016020//membrane	GO:0003674//molecular_function;GO:0003824//catalytic activity;GO:0016787//hydrolase activity	GO:0048193//Golgi vesicle transport
A72_00033	893.333	449.667	203.257	107.013	687	169.02	1051	219.95	942	220.8	424	99.74	394	107.02	531	114.28	687	169.02	1051	219.95	942	220.8	424	99.74	394	107.02	531	114.28	-0.925512	4.43658e-05	0.000970909	no	SE_1089	tellurite resistance protein TelA [Bacillus velezensis]	-	-	-	-	-	-	-
A72_00034	1608.33	929.667	285.15	172.387	1136	218.1	1908	311.59	1781	325.76	904	165.94	787	166.82	1098	184.4	1136	218.1	1908	311.59	1781	325.76	904	165.94	787	166.82	1098	184.4	-0.726073	0.00200026	0.0178581	no	speA	protein YaaO [Bacillus amyloliquefaciens IT-45] [Bacillus amyloliquefaciens]	-	-	-	-	GO:0005575//cellular_component;GO:0005622//intracellular;GO:0005623//cell;GO:0005737//cytoplasm;GO:0044424//intracellular part;GO:0044464//cell part	GO:0003674//molecular_function;GO:0003824//catalytic activity;GO:0003961//O-acetylhomoserine aminocarboxypropyltransferase activity;GO:0004124//cysteine synthase activity;GO:0004586//ornithine decarboxylase activity;GO:0008710//8-amino-7-oxononanoate synthase activity;GO:0016740//transferase activity;GO:0016765//transferase activity, transferring alkyl or aryl (other than methyl) groups;GO:001682…	GO:0006082//organic acid metabolic process;GO:0006520//cellular amino acid metabolic process;GO:0006807//nitrogen compound metabolic process;GO:0008150//biological_process;GO:0008152//metabolic process;GO:0008652//cellular amino acid biosynthetic process;GO:0009058//biosynthetic process;GO:0009086//methionine biosynthetic process;GO:0009087//methionine catabolic process;GO:0009093//cysteine catab…
A72_00035	221	104	87.9433	43.5733	172	74.11	269	98.59	222	91.13	90	37.08	101	48.04	121	45.6	172	74.11	269	98.59	222	91.13	90	37.08	101	48.04	121	45.6	-1.01313	0.000100993	0.00179438	yes	tmk	thymidylate kinase [Bacillus velezensis M27] [Bacillus velezensis]	Metabolism;Metabolism	Global and overview maps;Nucleotide metabolism	ko01100//Metabolic pathways;ko00240//Pyrimidine metabolism	K00943;K00943	GO:0005575//cellular_component;GO:0005622//intracellular;GO:0005623//cell;GO:0005737//cytoplasm;GO:0043190//ATP-binding cassette (ABC) transporter complex;GO:0044424//intracellular part;GO:0044464//cell part	GO:0000166//nucleotide binding;GO:0003674//molecular_function;GO:0003824//catalytic activity;GO:0004798//thymidylate kinase activity;GO:0005488//binding;GO:0005524//ATP binding;GO:0005525//GTP binding;GO:0008144//drug binding;GO:0008976//polyphosphate kinase activity;GO:0009041//uridylate kinase activity;GO:0016301//kinase activity;GO:0016740//transferase activity;GO:0016772//transferase activity…	GO:0002949//tRNA threonylcarbamoyladenosine modification;GO:0006139//nucleobase-containing compound metabolic process;GO:0006220//pyrimidine nucleotide metabolic process;GO:0006221//pyrimidine nucleotide biosynthetic process;GO:0006227//dUDP biosynthetic process;GO:0006233//dTDP biosynthetic process;GO:0006235//dTTP biosynthetic process;GO:0006725//cellular aromatic compound metabolic process;GO:…
A72_00036	206.333	181	160.733	146.88	205	171.03	210	149.03	204	162.14	166	132.41	173	159.35	204	148.88	205	171.03	210	149.03	204	162.14	166	132.41	173	159.35	204	148.88	-0.130031	0.599357	0.820089	no	yaaQ	YaaQ [Bacillus amyloliquefaciens subsp. plantarum str. FZB42] [Bacillus amyloliquefaciens]	-	-	-	-	-	-	GO:0030254//protein secretion by the type III secretion system
A72_00037	498	362	286.683	219.93	333	207.89	602	319.68	559	332.48	361	215.48	338	232.97	387	211.34	333	207.89	602	319.68	559	332.48	361	215.48	338	232.97	387	211.34	-0.382414	0.121893	0.321435	no	yaaR	YaaR [Bacillus amyloliquefaciens subsp. plantarum str. FZB42] [Bacillus amyloliquefaciens]	-	-	-	-	-	-	-
A72_00038	2260.33	1697	580.353	458.74	1753	487.49	2767	654.54	2261	599.03	1681	446.96	1564	480.19	1846	449.07	1753	487.49	2767	654.54	2261	599.03	1681	446.96	1564	480.19	1846	449.07	-0.339255	0.120923	0.319769	no	holB	HolB [Bacillus amyloliquefaciens subsp. plantarum str. FZB42] [Bacillus amyloliquefaciens]	Genetic Information Processing;Genetic Information Processing;Genetic Information Processing	Replication and repair;Replication and repair;Replication and repair	ko03430//Mismatch repair;ko03440//Homologous recombination;ko03030//DNA replication	K02341;K02341;K02341	GO:0005575//cellular_component;GO:0005622//intracellular;GO:0005623//cell;GO:0009360//DNA polymerase III complex;GO:0032991//macromolecular complex;GO:0042575//DNA polymerase complex;GO:0044424//intracellular part;GO:0044464//cell part;GO:0061695//transferase complex, transferring phosphorus-containing groups;GO:1902494//catalytic complex;GO:1990234//transferase complex	GO:0003674//molecular_function;GO:0003676//nucleic acid binding;GO:0003677//DNA binding;GO:0003824//catalytic activity;GO:0003887//DNA-directed DNA polymerase activity;GO:0004518//nuclease activity;GO:0004527//exonuclease activity;GO:0005488//binding;GO:0005524//ATP binding;GO:0008408//3'-5' exonuclease activity;GO:0016740//transferase activity;GO:0016772//transferase activity, transferring phosp…	GO:0006139//nucleobase-containing compound metabolic process;GO:0006259//DNA metabolic process;GO:0006260//DNA replication;GO:0006261//DNA-dependent DNA replication;GO:0006725//cellular aromatic compound metabolic process;GO:0006807//nitrogen compound metabolic process;GO:0008150//biological_process;GO:0008152//metabolic process;GO:0009058//biosynthetic process;GO:0009059//macromolecule biosynthe…
A72_00039	903	737	278.473	238.337	834	277.31	1056	298.67	819	259.44	753	239.39	676	248.16	782	227.46	834	277.31	1056	298.67	819	259.44	753	239.39	676	248.16	782	227.46	-0.224538	0.29408	0.551728	no	yaaT	YaaT [Bacillus amyloliquefaciens subsp. plantarum str. FZB42] [Bacillus amyloliquefaciens]	-	-	-	-	GO:0005575//cellular_component;GO:0005622//intracellular;GO:0005623//cell;GO:0005737//cytoplasm;GO:0044424//intracellular part;GO:0044464//cell part	-	GO:0008150//biological_process;GO:0009653//anatomical structure morphogenesis;GO:0009987//cellular process;GO:0030154//cell differentiation;GO:0030435//sporulation resulting in formation of a cellular spore;GO:0032502//developmental process;GO:0043934//sporulation;GO:0048646//anatomical structure formation involved in morphogenesis;GO:0048856//anatomical structure development;GO:0048869//cellular…
A72_00040	46.3333	39	32.8467	29.18	41	31.35	54	35.13	44	32.06	42	30.71	38	32.08	37	24.75	41	31.35	54	35.13	44	32.06	42	30.71	38	32.08	37	24.75	-0.170767	0.596719	0.818304	no	RBAM_000420	YabA [Bacillus amyloliquefaciens subsp. plantarum str. FZB42] [Bacillus amyloliquefaciens]	-	-	-	-	GO:0000776//kinetochore;GO:0005634//nucleus;GO:0005643//nuclear pore;GO:0005737//cytoplasm;GO:0005815//microtubule organizing center;GO:0005869//dynactin complex;GO:0005886//plasma membrane;GO:0005940//septin ring;GO:0010339//external side of cell wall;GO:0016020//membrane;GO:0016021//integral component of membrane;GO:0033179//proton-transporting V-type ATPase, V0 domain	GO:0003674//molecular_function;GO:0003677//DNA binding;GO:0003700//transcription factor activity, sequence-specific DNA binding;GO:0005488//binding;GO:0005515//protein binding;GO:0005524//ATP binding;GO:0015078//hydrogen ion transmembrane transporter activity;GO:0015087//cobalt ion transmembrane transporter activity;GO:0015095//magnesium ion transmembrane transporter activity;GO:0016301//kinase a…	GO:0000910//cytokinesis;GO:0000921//septin ring assembly;GO:0006139//nucleobase-containing compound metabolic process;GO:0006259//DNA metabolic process;GO:0006260//DNA replication;GO:0006302//double-strand break repair;GO:0006310//DNA recombination;GO:0006323//DNA packaging;GO:0006355//regulation of transcription, DNA-templated;GO:0006357//regulation of transcription from RNA polymerase II promot…
A72_00041	132.333	84	42.8333	28.7033	111	38.88	163	48.57	123	41.05	70	23.44	86	33.26	96	29.41	111	38.88	163	48.57	123	41.05	70	23.44	86	33.26	96	29.41	-0.577516	0.0307876	0.124293	no	yabB	tRNA1(Val) (adenine(37)-N6)-methyltransferase [Bacillus amyloliquefaciens]	-	-	-	-	GO:0005575//cellular_component;GO:0005622//intracellular;GO:0005623//cell;GO:0005737//cytoplasm;GO:0005829//cytosol;GO:0044424//intracellular part;GO:0044444//cytoplasmic part;GO:0044464//cell part	GO:0003674//molecular_function;GO:0003677//DNA binding;GO:0003824//catalytic activity;GO:0008168//methyltransferase activity;GO:0008170//N-methyltransferase activity;GO:0008276//protein methyltransferase activity;GO:0008757//S-adenosylmethionine-dependent methyltransferase activity;GO:0016740//transferase activity;GO:0016741//transferase activity, transferring one-carbon groups;GO:0052913//16S rR…	GO:0006304//DNA modification;GO:0006306//DNA methylation;GO:0006412//translation;GO:0008150//biological_process;GO:0008152//metabolic process;GO:0008299//isoprenoid biosynthetic process;GO:0009086//methionine biosynthetic process;GO:0018364//peptidyl-glutamine methylation;GO:0031167//rRNA methylation;GO:0032259//methylation;GO:0042273//ribosomal large subunit biogenesis
A72_00042	3	1.33333	2.45	1.30667	1	0.92	6	4.68	2	1.75	1	0.88	3	3.04	0	0	1	0.92	6	4.68	2	1.75	1	0.88	3	3.04	0	0	-0.906891	0.360103	0.623824	no	RBAM_000440	UPF0213 protein [Bacillus velezensis CAU B946] [Bacillus velezensis]	-	-	-	-	-	GO:0004519//endonuclease activity	GO:0006316//movement of group I intron
A72_00043	43	26	12.4233	8.02333	36	11.24	51	13.54	42	12.49	16	4.78	33	11.37	29	7.92	36	11.24	51	13.54	42	12.49	16	4.78	33	11.37	29	7.92	-0.630779	0.0914161	0.262474	no	rsmI	16S rRNA (cytidine1402-2'-O)-methyltransferase [Bacillus velezensis CAU B946] [Bacillus velezensis]	-	-	-	-	GO:0005575//cellular_component;GO:0005622//intracellular;GO:0005623//cell;GO:0005737//cytoplasm;GO:0005886//plasma membrane;GO:0016020//membrane;GO:0044424//intracellular part;GO:0044464//cell part;GO:0071944//cell periphery	GO:0003674//molecular_function;GO:0003824//catalytic activity;GO:0004851//uroporphyrin-III C-methyltransferase activity;GO:0008168//methyltransferase activity;GO:0008171//O-methyltransferase activity;GO:0008173//RNA methyltransferase activity;GO:0008649//rRNA methyltransferase activity;GO:0008757//S-adenosylmethionine-dependent methyltransferase activity;GO:0016434//rRNA (cytosine) methyltransfer…	GO:0000154//rRNA modification;GO:0000451//rRNA 2'-O-methylation;GO:0000453//enzyme-directed rRNA 2'-O-methylation;GO:0001510//RNA methylation;GO:0006139//nucleobase-containing compound metabolic process;GO:0006364//rRNA processing;GO:0006396//RNA processing;GO:0006725//cellular aromatic compound metabolic process;GO:0006807//nitrogen compound metabolic process;GO:0008150//biological_process;GO:00…
A72_00044	2124.67	1429.33	1915.42	1342.22	1659	1602.59	1984	1630.26	2731	2513.41	1497	1382.67	1289	1374.75	1502	1269.24	1659	1602.59	1984	1630.26	2731	2513.41	1497	1382.67	1289	1374.75	1502	1269.24	-0.51304	0.0319349	0.128008	no	abrB	AbrB [Bacillus amyloliquefaciens subsp. plantarum str. FZB42] [Bacillus amyloliquefaciens]	-	-	-	-	-	GO:0003674//molecular_function;GO:0003676//nucleic acid binding;GO:0003677//DNA binding;GO:0003700//transcription factor activity, sequence-specific DNA binding;GO:0005488//binding;GO:0005515//protein binding;GO:0042802//identical protein binding;GO:0097159//organic cyclic compound binding;GO:1901363//heterocyclic compound binding	GO:0006139//nucleobase-containing compound metabolic process;GO:0006351//transcription, DNA-templated;GO:0006355//regulation of transcription, DNA-templated;GO:0006725//cellular aromatic compound metabolic process;GO:0006807//nitrogen compound metabolic process;GO:0008150//biological_process;GO:0008152//metabolic process;GO:0009058//biosynthetic process;GO:0009059//macromolecule biosynthetic proc…
A72_00045	1782.67	1080.33	227.02	144.773	1022	141.25	2112	248.29	2214	291.52	1045	138.09	970	148.01	1226	148.22	1022	141.25	2112	248.29	2214	291.52	1045	138.09	970	148.01	1226	148.22	-0.649024	0.0150262	0.0764952	no	metG	methionine--tRNA ligase [Bacillus velezensis]	Metabolism;Genetic Information Processing;Metabolism	Global and overview maps;Translation;Metabolism of other amino acids	ko01100//Metabolic pathways;ko00970//Aminoacyl-tRNA biosynthesis;ko00450//Selenocompound metabolism	K01874;K01874;K01874	GO:0005575//cellular_component;GO:0005622//intracellular;GO:0005623//cell;GO:0005737//cytoplasm;GO:0005886//plasma membrane;GO:0009328//phenylalanine-tRNA ligase complex;GO:0016020//membrane;GO:0017101//aminoacyl-tRNA synthetase multienzyme complex;GO:0044424//intracellular part;GO:0044464//cell part;GO:0071944//cell periphery	GO:0000049//tRNA binding;GO:0000166//nucleotide binding;GO:0003674//molecular_function;GO:0003676//nucleic acid binding;GO:0003723//RNA binding;GO:0003824//catalytic activity;GO:0004812//aminoacyl-tRNA ligase activity;GO:0004814//arginine-tRNA ligase activity;GO:0004817//cysteine-tRNA ligase activity;GO:0004822//isoleucine-tRNA ligase activity;GO:0004823//leucine-tRNA ligase activity;GO:0004824//…	GO:0006082//organic acid metabolic process;GO:0006139//nucleobase-containing compound metabolic process;GO:0006399//tRNA metabolic process;GO:0006412//translation;GO:0006418//tRNA aminoacylation for protein translation;GO:0006420//arginyl-tRNA aminoacylation;GO:0006423//cysteinyl-tRNA aminoacylation;GO:0006428//isoleucyl-tRNA aminoacylation;GO:0006429//leucyl-tRNA aminoacylation;GO:0006430//lysyl…
A72_00046	265.333	282.333	87.9833	98.11	250	89.62	332	101.24	214	73.09	283	97	249	98.55	315	98.78	250	89.62	332	101.24	214	73.09	283	97	249	98.55	315	98.78	0.15717	0.512515	0.757273	no	yabD	TatD DNase family protein [Bacillus velezensis CAU B946] [Bacillus velezensis]	-	-	-	-	-	GO:0003674//molecular_function;GO:0003824//catalytic activity;GO:0004518//nuclease activity;GO:0004519//endonuclease activity;GO:0004520//endodeoxyribonuclease activity;GO:0004536//deoxyribonuclease activity;GO:0005488//binding;GO:0016787//hydrolase activity;GO:0016788//hydrolase activity, acting on ester bonds;GO:0016888//endodeoxyribonuclease activity, producing 5'-phosphomonoesters;GO:0016893/…	GO:0006139//nucleobase-containing compound metabolic process;GO:0006259//DNA metabolic process;GO:0006308//DNA catabolic process;GO:0006725//cellular aromatic compound metabolic process;GO:0006807//nitrogen compound metabolic process;GO:0008150//biological_process;GO:0008152//metabolic process;GO:0009056//catabolic process;GO:0009057//macromolecule catabolic process;GO:0009987//cellular process;G…
A72_00047	59.6667	46	11.1567	9.27667	50	10.11	72	12.38	57	10.98	39	7.54	60	13.39	39	6.9	50	10.11	72	12.38	57	10.98	39	7.54	60	13.39	39	6.9	-0.266228	0.424048	0.678515	no	yocH	cell wall shaping enzyme [Bacillus velezensis NJN-6] [Bacillus velezensis]	-	-	-	-	GO:0005575//cellular_component;GO:0005576//extracellular region;GO:0005623//cell;GO:0005886//plasma membrane;GO:0009986//cell surface;GO:0016020//membrane;GO:0019867//outer membrane;GO:0044464//cell part;GO:0071944//cell periphery	GO:0003674//molecular_function;GO:0003824//catalytic activity;GO:0004553//hydrolase activity, hydrolyzing O-glycosyl compounds;GO:0016787//hydrolase activity;GO:0016798//hydrolase activity, acting on glycosyl bonds	GO:0000270//peptidoglycan metabolic process;GO:0006022//aminoglycan metabolic process;GO:0006807//nitrogen compound metabolic process;GO:0008150//biological_process;GO:0008152//metabolic process;GO:0009254//peptidoglycan turnover;GO:0009405//pathogenesis;GO:0009892//negative regulation of metabolic process;GO:0009893//positive regulation of metabolic process;GO:0010468//regulation of gene express…
A72_00048	60.3333	72.3333	27.6133	34.2067	65	31.73	57	23.67	59	27.44	79	36.87	61	32.87	77	32.88	65	31.73	57	23.67	59	27.44	79	36.87	61	32.87	77	32.88	0.308912	0.272848	0.530186	no	rnmV	RnmV [Bacillus amyloliquefaciens subsp. plantarum str. FZB42] [Bacillus amyloliquefaciens]	-	-	-	-	GO:0005575//cellular_component;GO:0005622//intracellular;GO:0005623//cell;GO:0005737//cytoplasm;GO:0044424//intracellular part;GO:0044464//cell part	GO:0003674//molecular_function;GO:0003676//nucleic acid binding;GO:0003723//RNA binding;GO:0003824//catalytic activity;GO:0004518//nuclease activity;GO:0004519//endonuclease activity;GO:0004521//endoribonuclease activity;GO:0004540//ribonuclease activity;GO:0005488//binding;GO:0016787//hydrolase activity;GO:0016788//hydrolase activity, acting on ester bonds;GO:0016891//endoribonuclease activity, …	GO:0006139//nucleobase-containing compound metabolic process;GO:0006364//rRNA processing;GO:0006396//RNA processing;GO:0006725//cellular aromatic compound metabolic process;GO:0006807//nitrogen compound metabolic process;GO:0008150//biological_process;GO:0008152//metabolic process;GO:0009987//cellular process;GO:0010467//gene expression;GO:0016070//RNA metabolic process;GO:0016072//rRNA metabolic…
A72_00049	120.333	145.333	34.8733	43.7533	100	31.21	132	35.05	129	38.36	126	37.6	126	43.42	184	50.24	100	31.21	132	35.05	129	38.36	126	37.6	126	43.42	184	50.24	0.327269	0.204814	0.441023	no	rsmA	KsgA [Bacillus amyloliquefaciens subsp. plantarum str. FZB42] [Bacillus amyloliquefaciens]	-	-	-	-	GO:0005575//cellular_component;GO:0005622//intracellular;GO:0005623//cell;GO:0005737//cytoplasm;GO:0044424//intracellular part;GO:0044464//cell part	GO:0000179//rRNA (adenine-N6,N6-)-dimethyltransferase activity;GO:0003674//molecular_function;GO:0003676//nucleic acid binding;GO:0003723//RNA binding;GO:0003824//catalytic activity;GO:0005488//binding;GO:0008168//methyltransferase activity;GO:0008170//N-methyltransferase activity;GO:0008171//O-methyltransferase activity;GO:0008173//RNA methyltransferase activity;GO:0008649//rRNA methyltransferas…	GO:0000154//rRNA modification;GO:0001510//RNA methylation;GO:0006139//nucleobase-containing compound metabolic process;GO:0006364//rRNA processing;GO:0006396//RNA processing;GO:0006412//translation;GO:0006725//cellular aromatic compound metabolic process;GO:0006744//ubiquinone biosynthetic process;GO:0006807//nitrogen compound metabolic process;GO:0008150//biological_process;GO:0008152//metabolic…
A72_00050	8	9.66667	2.32	2.93	6	1.89	10	2.67	8	2.4	12	3.61	7	2.43	10	2.75	6	1.89	10	2.67	8	2.4	12	3.61	7	2.43	10	2.75	0.336776	0.572174	0.799662	no	yabG	YabG [Bacillus amyloliquefaciens subsp. plantarum str. FZB42] [Bacillus amyloliquefaciens]	-	-	-	-	GO:0005575//cellular_component;GO:0005618//cell wall;GO:0005623//cell;GO:0016020//membrane;GO:0030312//external encapsulating structure;GO:0031160//spore wall;GO:0043591//endospore external encapsulating structure;GO:0043593//endospore coat;GO:0044426//cell wall part;GO:0044462//external encapsulating structure part;GO:0044464//cell part;GO:0071944//cell periphery	GO:0003674//molecular_function;GO:0003824//catalytic activity;GO:0008233//peptidase activity;GO:0016787//hydrolase activity	GO:0008150//biological_process;GO:0009653//anatomical structure morphogenesis;GO:0009987//cellular process;GO:0030154//cell differentiation;GO:0030435//sporulation resulting in formation of a cellular spore;GO:0030436//asexual sporulation;GO:0032502//developmental process;GO:0043934//sporulation;GO:0048646//anatomical structure formation involved in morphogenesis;GO:0048856//anatomical structure …
A72_00051	9968	11353	9874.88	11758.4	11680	12320.4	9379	8415.45	8845	8888.81	11659	11758.8	11772	13709.6	10628	9806.87	11680	12320.4	9379	8415.45	8845	8888.81	11659	11758.8	11772	13709.6	10628	9806.87	0.251857	0.290542	0.54797	no	veg	protein Veg [Bacillus subtilis subsp. subtilis str. 168] [Bacillus subtilis]	-	-	-	-	GO:0005575//cellular_component;GO:0005622//intracellular;GO:0005623//cell;GO:0005737//cytoplasm;GO:0044424//intracellular part;GO:0044464//cell part	-	GO:0006355//regulation of transcription, DNA-templated;GO:0008150//biological_process;GO:0009653//anatomical structure morphogenesis;GO:0009987//cellular process;GO:0030154//cell differentiation;GO:0030435//sporulation resulting in formation of a cellular spore;GO:0032502//developmental process;GO:0043934//sporulation;GO:0048646//anatomical structure formation involved in morphogenesis;GO:0048856…
A72_00052	43	44.6667	58.77	65.6167	47	68.46	40	49.56	42	58.29	37	51.53	65	104.54	32	40.78	47	68.46	40	49.56	42	58.29	37	51.53	65	104.54	32	40.78	0.158982	0.710199	0.890725	no	sspF	SspF [Bacillus amyloliquefaciens subsp. plantarum str. FZB42] [Bacillus amyloliquefaciens]	-	-	-	-	-	GO:0003674//molecular_function;GO:0003676//nucleic acid binding;GO:0003677//DNA binding;GO:0003690//double-stranded DNA binding;GO:0005488//binding;GO:0097159//organic cyclic compound binding;GO:1901363//heterocyclic compound binding	GO:0006139//nucleobase-containing compound metabolic process;GO:0006259//DNA metabolic process;GO:0006265//DNA topological change;GO:0006725//cellular aromatic compound metabolic process;GO:0006807//nitrogen compound metabolic process;GO:0006996//organelle organization;GO:0008150//biological_process;GO:0008152//metabolic process;GO:0009653//anatomical structure morphogenesis;GO:0009987//cellular …
A72_00053	423.333	466.333	124.91	144.257	426	134.81	450	121.13	394	118.79	499	150.98	450	157.22	450	124.57	426	134.81	450	121.13	394	118.79	499	150.98	450	157.22	450	124.57	0.207749	0.356922	0.620637	no	ispE	4-diphosphocytidyl-2-C-methyl-D-erythritolkinase [Bacillus velezensis CAU B946] [Bacillus velezensis]	Metabolism;Metabolism;Metabolism	Global and overview maps;Global and overview maps;Metabolism of terpenoids and polyketides	ko01100//Metabolic pathways;ko01110//Biosynthesis of secondary metabolites;ko00900//Terpenoid backbone biosynthesis	K00919;K00919;K00919	-	GO:0000166//nucleotide binding;GO:0003674//molecular_function;GO:0003824//catalytic activity;GO:0004163//diphosphomevalonate decarboxylase activity;GO:0004413//homoserine kinase activity;GO:0004496//mevalonate kinase activity;GO:0004765//shikimate kinase activity;GO:0005488//binding;GO:0005524//ATP binding;GO:0008144//drug binding;GO:0016301//kinase activity;GO:0016740//transferase activity;GO:00…	GO:0006081//cellular aldehyde metabolic process;GO:0006082//organic acid metabolic process;GO:0006090//pyruvate metabolic process;GO:0006629//lipid metabolic process;GO:0006644//phospholipid metabolic process;GO:0006720//isoprenoid metabolic process;GO:0006721//terpenoid metabolic process;GO:0006793//phosphorus metabolic process;GO:0006796//phosphate-containing compound metabolic process;GO:00081…
A72_00054	458.333	437.667	137.38	134.967	513	164.61	488	133.2	374	114.33	406	124.56	350	123.99	557	156.35	513	164.61	488	133.2	374	114.33	406	124.56	350	123.99	557	156.35	-0.0255688	0.919818	1	no	purR	PurR [Bacillus amyloliquefaciens subsp. plantarum str. FZB42] [Bacillus amyloliquefaciens]	-	-	-	-	GO:0005737//cytoplasm	GO:0000310//xanthine phosphoribosyltransferase activity;GO:0003674//molecular_function;GO:0003676//nucleic acid binding;GO:0003677//DNA binding;GO:0003999//adenine phosphoribosyltransferase activity;GO:0004422//hypoxanthine phosphoribosyltransferase activity;GO:0004588//orotate phosphoribosyltransferase activity;GO:0004749//ribose phosphate diphosphokinase activity;GO:0005488//binding;GO:0097159/…	GO:0006139//nucleobase-containing compound metabolic process;GO:0006141//regulation of purine nucleobase metabolic process;GO:0006166//purine ribonucleoside salvage;GO:0006351//transcription, DNA-templated;GO:0006355//regulation of transcription, DNA-templated;GO:0006725//cellular aromatic compound metabolic process;GO:0006807//nitrogen compound metabolic process;GO:0008150//biological_process;GO…
A72_00055	206.667	192.667	137.81	133.267	165	119.23	258	158.58	197	135.62	183	126.43	143	114.08	252	159.29	165	119.23	258	158.58	197	135.62	183	126.43	143	114.08	252	159.29	-0.0483646	0.856632	0.976232	no	yabJ	YabJ [Bacillus amyloliquefaciens subsp. plantarum str. FZB42] [Bacillus amyloliquefaciens]	-	-	-	-	GO:0005575//cellular_component;GO:0005622//intracellular;GO:0005623//cell;GO:0005737//cytoplasm;GO:0044424//intracellular part;GO:0044464//cell part	GO:0003674//molecular_function;GO:0003824//catalytic activity;GO:0005096//GTPase activator activity;GO:0008255//ecdysis-triggering hormone activity;GO:0016787//hydrolase activity;GO:0019239//deaminase activity	GO:0006082//organic acid metabolic process;GO:0006520//cellular amino acid metabolic process;GO:0006549//isoleucine metabolic process;GO:0006629//lipid metabolic process;GO:0006631//fatty acid metabolic process;GO:0006633//fatty acid biosynthetic process;GO:0006807//nitrogen compound metabolic process;GO:0007218//neuropeptide signaling pathway;GO:0008150//biological_process;GO:0008152//metabolic …
A72_00056	258.333	706.333	229.843	648.693	331	309.96	173	137.8	271	241.77	852	762.84	677	699.93	590	483.31	331	309.96	173	137.8	271	241.77	852	762.84	677	699.93	590	483.31	1.49689	9.67726e-07	4.39642e-05	yes	-	-	-	-	-	-	-	-	-
A72_00057	1258.33	563	232.343	109.82	666	133.74	1537	262.54	1572	300.75	568	109.06	510	113.07	611	107.33	666	133.74	1537	262.54	1572	300.75	568	109.06	510	113.07	611	107.33	-1.08112	0.000160787	0.00263501	yes	glmU	bifunctional N-acetylglucosamine-1-phosphate uridyltransferase/glucosamine-1-phosphate acetyltransferase [Bacillus subtilis]	Metabolism;Metabolism	Global and overview maps;Carbohydrate metabolism	ko01100//Metabolic pathways;ko00520//Amino sugar and nucleotide sugar metabolism	K04042;K04042	GO:0005575//cellular_component;GO:0005622//intracellular;GO:0005623//cell;GO:0005737//cytoplasm;GO:0044424//intracellular part;GO:0044464//cell part	GO:0000287//magnesium ion binding;GO:0003674//molecular_function;GO:0003824//catalytic activity;GO:0003977//UDP-N-acetylglucosamine diphosphorylase activity;GO:0003983//UTP:glucose-1-phosphate uridylyltransferase activity;GO:0005488//binding;GO:0005525//GTP binding;GO:0008080//N-acetyltransferase activity;GO:0008666//2,3,4,5-tetrahydropyridine-2,6-dicarboxylate N-succinyltransferase activity;GO:0…	GO:0000270//peptidoglycan metabolic process;GO:0000271//polysaccharide biosynthetic process;GO:0000902//cell morphogenesis;GO:0005975//carbohydrate metabolic process;GO:0005976//polysaccharide metabolic process;GO:0005978//glycogen biosynthetic process;GO:0006022//aminoglycan metabolic process;GO:0006023//aminoglycan biosynthetic process;GO:0006024//glycosaminoglycan biosynthetic process;GO:00060…
A72_00058	1394.33	608	369.917	170.08	722	208.36	1703	418.05	1758	483.34	500	137.96	575	183.2	749	189.08	722	208.36	1703	418.05	1758	483.34	500	137.96	575	183.2	749	189.08	-1.12099	0.000195808	0.00301612	yes	prs	ribose-phosphate pyrophosphokinase [Bacillus velezensis CAU B946] [Bacillus velezensis]	Metabolism;Metabolism;Metabolism;Metabolism;Metabolism;Metabolism;Metabolism	Global and overview maps;Global and overview maps;Global and overview maps;Global and overview maps;Global and overview maps;Nucleotide metabolism;Carbohydrate metabolism	ko01100//Metabolic pathways;ko01110//Biosynthesis of secondary metabolites;ko01120//Microbial metabolism in diverse environments;ko01230//Biosynthesis of amino acids;ko01200//Carbon metabolism;ko00230//Purine metabolism;ko00030//Pentose phosphate pathway	K00948;K00948;K00948;K00948;K00948;K00948;K00948	GO:0005575//cellular_component;GO:0005622//intracellular;GO:0005623//cell;GO:0005737//cytoplasm;GO:0044424//intracellular part;GO:0044464//cell part	GO:0000166//nucleotide binding;GO:0000287//magnesium ion binding;GO:0003674//molecular_function;GO:0003824//catalytic activity;GO:0003999//adenine phosphoribosyltransferase activity;GO:0004422//hypoxanthine phosphoribosyltransferase activity;GO:0004588//orotate phosphoribosyltransferase activity;GO:0004749//ribose phosphate diphosphokinase activity;GO:0005488//binding;GO:0005524//ATP binding;GO:0…	GO:0006015//5-phosphoribose 1-diphosphate biosynthetic process;GO:0006139//nucleobase-containing compound metabolic process;GO:0006163//purine nucleotide metabolic process;GO:0006164//purine nucleotide biosynthetic process;GO:0006166//purine ribonucleoside salvage;GO:0006725//cellular aromatic compound metabolic process;GO:0006753//nucleoside phosphate metabolic process;GO:0006793//phosphorus met…
A72_00059	10228.3	11558.7	4315.7	5081.31	10167	4596.19	10532	4050	9986	4300.91	13427	5803.66	10006	4994.11	11243	4446.15	10167	4596.19	10532	4050	9986	4300.91	13427	5803.66	10006	4994.11	11243	4446.15	0.235605	0.27591	0.533823	no	rplY	50S ribosomal protein L25 General stress protein CTC [Bacillus velezensis CAU B946] [Bacillus velezensis]	Genetic Information Processing	Translation	ko03010//Ribosome	K02897	GO:0000315//organellar large ribosomal subunit;GO:0005575//cellular_component;GO:0005622//intracellular;GO:0005623//cell;GO:0005737//cytoplasm;GO:0005829//cytosol;GO:0005840//ribosome;GO:0015934//large ribosomal subunit;GO:0022625//cytosolic large ribosomal subunit;GO:0022626//cytosolic ribosome;GO:0032991//macromolecular complex;GO:0043226//organelle;GO:0043228//non-membrane-bounded organelle;GO…	GO:0003674//molecular_function;GO:0003676//nucleic acid binding;GO:0003723//RNA binding;GO:0003735//structural constituent of ribosome;GO:0005198//structural molecule activity;GO:0005488//binding;GO:0008097//5S rRNA binding;GO:0019843//rRNA binding;GO:0097159//organic cyclic compound binding;GO:1901363//heterocyclic compound binding	GO:0006412//translation;GO:0006518//peptide metabolic process;GO:0006807//nitrogen compound metabolic process;GO:0006950//response to stress;GO:0008150//biological_process;GO:0008152//metabolic process;GO:0009058//biosynthetic process;GO:0009059//macromolecule biosynthetic process;GO:0009987//cellular process;GO:0010467//gene expression;GO:0019538//protein metabolic process;GO:0034641//cellular n…
A72_00060	1659	2366.67	752.22	1114.91	1793	870.6	1752	723.62	1432	662.44	2339	1085.89	2125	1139.18	2636	1119.65	1793	870.6	1752	723.62	1432	662.44	2339	1085.89	2125	1139.18	2636	1119.65	0.567696	0.00893528	0.0526479	no	pth	peptidyl-tRNA hydrolase [Bacillus velezensis CAU B946] [Bacillus velezensis]	-	-	-	-	GO:0005575//cellular_component;GO:0005622//intracellular;GO:0005623//cell;GO:0005737//cytoplasm;GO:0005886//plasma membrane;GO:0016020//membrane;GO:0044424//intracellular part;GO:0044464//cell part;GO:0071944//cell periphery	GO:0003674//molecular_function;GO:0003824//catalytic activity;GO:0004045//aminoacyl-tRNA hydrolase activity;GO:0016787//hydrolase activity;GO:0016788//hydrolase activity, acting on ester bonds;GO:0052689//carboxylic ester hydrolase activity	GO:0006412//translation;GO:0008150//biological_process;GO:0009653//anatomical structure morphogenesis;GO:0009987//cellular process;GO:0030154//cell differentiation;GO:0030435//sporulation resulting in formation of a cellular spore;GO:0032502//developmental process;GO:0040007//growth;GO:0043934//sporulation;GO:0048646//anatomical structure formation involved in morphogenesis;GO:0048856//anatomical…
A72_00061	444.667	596	495.723	690.5	524	624.51	469	475.47	341	387.19	600	683.72	546	718.45	642	669.33	524	624.51	469	475.47	341	387.19	600	683.72	546	718.45	642	669.33	0.478106	0.047292	0.167058	no	fin	YabK [Bacillus amyloliquefaciens subsp. plantarum str. FZB42] [Bacillus amyloliquefaciens]	-	-	-	-	GO:0005575//cellular_component;GO:0005622//intracellular;GO:0005623//cell;GO:0005737//cytoplasm;GO:0044424//intracellular part;GO:0044464//cell part	GO:0003674//molecular_function;GO:0005488//binding;GO:0016846//carbon-sulfur lyase activity;GO:0043167//ion binding;GO:0043169//cation binding;GO:0046872//metal ion binding	GO:0006139//nucleobase-containing compound metabolic process;GO:0006351//transcription, DNA-templated;GO:0006355//regulation of transcription, DNA-templated;GO:0006725//cellular aromatic compound metabolic process;GO:0006807//nitrogen compound metabolic process;GO:0008150//biological_process;GO:0008152//metabolic process;GO:0009058//biosynthetic process;GO:0009059//macromolecule biosynthetic proc…
A72_00062	2360.67	2758.67	171.597	208.39	2908	226.54	2709	179.52	1465	108.73	2559	190.61	2517	216.49	3200	218.07	2908	226.54	2709	179.52	1465	108.73	2559	190.61	2517	216.49	3200	218.07	0.280265	0.288728	0.54732	no	mfd	transcription-repair coupling factor [Bacillus subtilis]	Genetic Information Processing	Replication and repair	ko03420//Nucleotide excision repair	K03723	GO:0005575//cellular_component;GO:0005622//intracellular;GO:0005623//cell;GO:0005658//alpha DNA polymerase:primase complex;GO:0005737//cytoplasm;GO:0009380//excinuclease repair complex;GO:0044424//intracellular part;GO:0044464//cell part	GO:0000166//nucleotide binding;GO:0003674//molecular_function;GO:0003676//nucleic acid binding;GO:0003677//DNA binding;GO:0003684//damaged DNA binding;GO:0003688//DNA replication origin binding;GO:0003690//double-stranded DNA binding;GO:0003824//catalytic activity;GO:0004003//ATP-dependent DNA helicase activity;GO:0004386//helicase activity;GO:0005488//binding;GO:0005515//protein binding;GO:00055…	GO:0006139//nucleobase-containing compound metabolic process;GO:0006259//DNA metabolic process;GO:0006260//DNA replication;GO:0006268//DNA unwinding involved in DNA replication;GO:0006281//DNA repair;GO:0006289//nucleotide-excision repair;GO:0006310//DNA recombination;GO:0006725//cellular aromatic compound metabolic process;GO:0006807//nitrogen compound metabolic process;GO:0006950//response to s…
A72_00063	101	108.667	48.3967	53.4167	139	71.26	118	51.46	46	22.47	100	49.02	84	47.55	142	63.68	139	71.26	118	51.46	46	22.47	100	49.02	84	47.55	142	63.68	0.142382	0.699852	0.883112	no	spoVT	SpoVT [Bacillus amyloliquefaciens subsp. plantarum str. FZB42] [Bacillus amyloliquefaciens]	-	-	-	-	-	GO:0003674//molecular_function;GO:0003676//nucleic acid binding;GO:0003677//DNA binding;GO:0003700//transcription factor activity, sequence-specific DNA binding;GO:0005488//binding;GO:0005515//protein binding;GO:0005525//GTP binding;GO:0016597//amino acid binding;GO:0042802//identical protein binding;GO:0097159//organic cyclic compound binding;GO:0097351//toxin-antitoxin pair type II binding;GO:1…	GO:0001558//regulation of cell growth;GO:0006139//nucleobase-containing compound metabolic process;GO:0006351//transcription, DNA-templated;GO:0006355//regulation of transcription, DNA-templated;GO:0006725//cellular aromatic compound metabolic process;GO:0006807//nitrogen compound metabolic process;GO:0008150//biological_process;GO:0008152//metabolic process;GO:0009058//biosynthetic process;GO:00…
A72_00064	223	276	36.0933	46.6333	219	38.14	254	37.62	196	32.52	278	46.29	246	47.3	304	46.31	219	38.14	254	37.62	196	32.52	278	46.29	246	47.3	304	46.31	0.369629	0.112765	0.303839	no	yabM	Stage V sporulation protein B Stage III sporulation protein F [Bacillus velezensis CAU B946] [Bacillus velezensis]	-	-	-	-	GO:0005575//cellular_component;GO:0005623//cell;GO:0005886//plasma membrane;GO:0016020//membrane;GO:0016021//integral component of membrane;GO:0031224//intrinsic component of membrane;GO:0044425//membrane part;GO:0044464//cell part;GO:0071944//cell periphery	GO:0003674//molecular_function;GO:0015238//drug transmembrane transporter activity;GO:0015297//antiporter activity;GO:0042910//xenobiotic transporter activity	GO:0006855//drug transmembrane transport;GO:0030436//asexual sporulation;GO:0042493//response to drug;GO:0055085//transmembrane transport
A72_00065	220.333	125	38.4167	22.7667	204	38.05	211	33.48	246	43.72	125	22.29	122	25.12	128	20.89	204	38.05	211	33.48	246	43.72	125	22.29	122	25.12	128	20.89	-0.754809	0.0026504	0.0222249	no	mazG	MazG family protein [Bacillus amyloliquefaciens]	-	-	-	-	GO:0005737//cytoplasm	GO:0003674//molecular_function;GO:0003824//catalytic activity;GO:0004164//diphthine synthase activity;GO:0004636//phosphoribosyl-ATP diphosphatase activity;GO:0004851//uroporphyrin-III C-methyltransferase activity;GO:0008168//methyltransferase activity;GO:0016462//pyrophosphatase activity;GO:0016740//transferase activity;GO:0016741//transferase activity, transferring one-carbon groups;GO:0016787/…	GO:0000105//histidine biosynthetic process;GO:0006139//nucleobase-containing compound metabolic process;GO:0006163//purine nucleotide metabolic process;GO:0006195//purine nucleotide catabolic process;GO:0006203//dGTP catabolic process;GO:0006213//pyrimidine nucleoside metabolic process;GO:0006220//pyrimidine nucleotide metabolic process;GO:0006244//pyrimidine nucleotide catabolic process;GO:00067…
A72_00066	9.33333	6	9.19	6.16333	8	8.44	9	8.08	11	11.05	5	5.04	6	6.99	7	6.46	8	8.44	9	8.08	11	11.05	5	5.04	6	6.99	7	6.46	-0.576354	0.31982	0.581388	no	yabO	YabO [Bacillus amyloliquefaciens subsp. plantarum str. FZB42] [Bacillus amyloliquefaciens]	-	-	-	-	-	GO:0003674//molecular_function;GO:0003676//nucleic acid binding;GO:0003723//RNA binding;GO:0005488//binding;GO:0009982//pseudouridine synthase activity;GO:0097159//organic cyclic compound binding;GO:1901363//heterocyclic compound binding	GO:0001522//pseudouridine synthesis;GO:0009451//RNA modification
A72_00067	6	3	5.18333	2.6	8	7.27	4	3.09	6	5.19	3	2.61	2	2.01	4	3.18	8	7.27	4	3.09	6	5.19	3	2.61	2	2.01	4	3.18	-0.995369	0.19102	0.423454	no	yabP	YabP [Bacillus amyloliquefaciens subsp. plantarum str. FZB42] [Bacillus amyloliquefaciens]	-	-	-	-	GO:0005575//cellular_component;GO:0005623//cell;GO:0016020//membrane;GO:0042601//endospore-forming forespore;GO:0042763//intracellular immature spore;GO:0044464//cell part	GO:0003674//molecular_function	GO:0008150//biological_process;GO:0009653//anatomical structure morphogenesis;GO:0009987//cellular process;GO:0030154//cell differentiation;GO:0030435//sporulation resulting in formation of a cellular spore;GO:0030436//asexual sporulation;GO:0032502//developmental process;GO:0043934//sporulation;GO:0048646//anatomical structure formation involved in morphogenesis;GO:0048856//anatomical structure …
A72_00068	79.3333	52.3333	31.8867	22.58	68	29.44	88	32.4	82	33.82	55	22.76	64	30.59	38	14.39	68	29.44	88	32.4	82	33.82	55	22.76	64	30.59	38	14.39	-0.497908	0.119377	0.316897	no	yabQ	spore coat protein [Bacillus amyloliquefaciens UASWS BA1] [Bacillus amyloliquefaciens]	-	-	-	-	GO:0005575//cellular_component;GO:0005623//cell;GO:0016020//membrane;GO:0016021//integral component of membrane;GO:0031224//intrinsic component of membrane;GO:0042601//endospore-forming forespore;GO:0042763//intracellular immature spore;GO:0044425//membrane part;GO:0044464//cell part	GO:0003674//molecular_function	GO:0008150//biological_process;GO:0009653//anatomical structure morphogenesis;GO:0009987//cellular process;GO:0030154//cell differentiation;GO:0030435//sporulation resulting in formation of a cellular spore;GO:0030436//asexual sporulation;GO:0032502//developmental process;GO:0043934//sporulation;GO:0048646//anatomical structure formation involved in morphogenesis;GO:0048856//anatomical structure …
A72_00069	21	15.6667	14.25	11.06	15	10.93	20	12.39	28	19.43	15	10.45	14	11.26	18	11.47	15	10.93	20	12.39	28	19.43	15	10.45	14	11.26	18	11.47	-0.365611	0.387151	0.648927	no	divIC	DivIC [Bacillus amyloliquefaciens subsp. plantarum str. FZB42] [Bacillus amyloliquefaciens]	-	-	-	-	GO:0005887//integral component of plasma membrane;GO:0009654//photosystem II oxygen evolving complex;GO:0015627//type II protein secretion system complex;GO:0016020//membrane;GO:0016021//integral component of membrane;GO:0016272//prefoldin complex;GO:0030096//plasma membrane-derived thylakoid photosystem II;GO:0033179//proton-transporting V-type ATPase, V0 domain	GO:0003674//molecular_function;GO:0003700//transcription factor activity, sequence-specific DNA binding;GO:0003824//catalytic activity;GO:0004564//beta-fructofuranosidase activity;GO:0004575//sucrose alpha-glucosidase activity;GO:0005198//structural molecule activity;GO:0008565//protein transporter activity;GO:0008948//oxaloacetate decarboxylase activity;GO:0015078//hydrogen ion transmembrane tra…	GO:0000910//cytokinesis;GO:0006355//regulation of transcription, DNA-templated;GO:0006457//protein folding;GO:0006814//sodium ion transport;GO:0007049//cell cycle;GO:0008150//biological_process;GO:0009405//pathogenesis;GO:0009987//cellular process;GO:0015628//protein secretion by the type II secretion system;GO:0017004//cytochrome complex assembly;GO:0036376//sodium ion export from cell;GO:004423…
A72_00070	287.667	269	190.787	187.58	292	207.73	308	186.38	263	178.25	254	172.77	281	220.7	272	169.27	292	207.73	308	186.38	263	178.25	254	172.77	281	220.7	272	169.27	-0.0244543	0.924975	1	no	yugI	YabR [Bacillus amyloliquefaciens subsp. plantarum str. FZB42] [Bacillus amyloliquefaciens]	-	-	-	-	GO:0000314//organellar small ribosomal subunit;GO:0022627//cytosolic small ribosomal subunit	GO:0003674//molecular_function;GO:0003676//nucleic acid binding;GO:0003723//RNA binding;GO:0003735//structural constituent of ribosome;GO:0003899//DNA-directed RNA polymerase activity;GO:0004654//polyribonucleotide nucleotidyltransferase activity;GO:0005488//binding;GO:0008997//ribonuclease R activity;GO:0016896//exoribonuclease activity, producing 5'-phosphomonoesters;GO:0097159//organic cyclic …	GO:0006109//regulation of carbohydrate metabolic process;GO:0006401//RNA catabolic process;GO:0006402//mRNA catabolic process;GO:0006412//translation
A72_00071	13	23.6667	1.33667	2.49667	17	1.88	17	1.6	5	0.53	15	1.59	19	2.32	37	3.58	17	1.88	17	1.6	5	0.53	15	1.59	19	2.32	37	3.58	0.901363	0.0747175	0.230926	no	spoIIE	stage II sporulation protein E [Bacillus velezensis CAU B946] [Bacillus velezensis]	-	-	-	-	GO:0005575//cellular_component;GO:0005623//cell;GO:0005886//plasma membrane;GO:0016020//membrane;GO:0016021//integral component of membrane;GO:0031224//intrinsic component of membrane;GO:0042601//endospore-forming forespore;GO:0042763//intracellular immature spore;GO:0044425//membrane part;GO:0044464//cell part;GO:0071944//cell periphery	GO:0003674//molecular_function;GO:0003824//catalytic activity;GO:0004721//phosphoprotein phosphatase activity;GO:0004722//protein serine/threonine phosphatase activity;GO:0016787//hydrolase activity;GO:0016788//hydrolase activity, acting on ester bonds;GO:0016791//phosphatase activity;GO:0042578//phosphoric ester hydrolase activity	GO:0006464//cellular protein modification process;GO:0006470//protein dephosphorylation;GO:0006793//phosphorus metabolic process;GO:0006796//phosphate-containing compound metabolic process;GO:0006807//nitrogen compound metabolic process;GO:0008150//biological_process;GO:0008152//metabolic process;GO:0009653//anatomical structure morphogenesis;GO:0009987//cellular process;GO:0016311//dephosphoryla…
A72_00072	9.66667	9.66667	3.39333	3.57667	10	3.73	8	2.54	11	3.91	11	3.92	11	4.53	7	2.28	10	3.73	8	2.54	11	3.91	11	3.92	11	4.53	7	2.28	0.0759125	1	1	no	yabS	YabS protein [Bacillus velezensis FZB42] [Bacillus velezensis]	-	-	-	-	GO:0005576//extracellular region	-	GO:0042742//defense response to bacterium
A72_00073	78.3333	106.333	20.06	28.6233	72	19.78	81	18.93	82	21.47	135	35.47	98	29.73	86	20.67	72	19.78	81	18.93	82	21.47	135	35.47	98	29.73	86	20.67	0.51287	0.0765816	0.234099	no	yabT	serine/threonine protein kinase, bacterial [Bacillus velezensis CAU B946] [Bacillus velezensis]	-	-	-	-	-	GO:0000166//nucleotide binding;GO:0003674//molecular_function;GO:0003824//catalytic activity;GO:0004520//endodeoxyribonuclease activity;GO:0004672//protein kinase activity;GO:0004674//protein serine/threonine kinase activity;GO:0005488//binding;GO:0005524//ATP binding;GO:0008144//drug binding;GO:0016301//kinase activity;GO:0016740//transferase activity;GO:0016772//transferase activity, transferri…	GO:0006464//cellular protein modification process;GO:0006468//protein phosphorylation;GO:0006793//phosphorus metabolic process;GO:0006796//phosphate-containing compound metabolic process;GO:0006807//nitrogen compound metabolic process;GO:0008150//biological_process;GO:0008152//metabolic process;GO:0009307//DNA restriction-modification system;GO:0009987//cellular process;GO:0016310//phosphorylatio…
A72_00074	772.333	1091	139.497	206.507	781	151.53	856	141.27	680	125.69	1080	200.35	1056	226.2	1137	192.97	781	151.53	856	141.27	680	125.69	1080	200.35	1056	226.2	1137	192.97	0.565958	0.0108694	0.0608585	no	tilS	tRNA(Ile)-lysidine synthetase [Bacillus amyloliquefaciens]	-	-	-	-	GO:0005575//cellular_component;GO:0005622//intracellular;GO:0005623//cell;GO:0005737//cytoplasm;GO:0044424//intracellular part;GO:0044464//cell part	GO:0000166//nucleotide binding;GO:0003674//molecular_function;GO:0003824//catalytic activity;GO:0004422//hypoxanthine phosphoribosyltransferase activity;GO:0005488//binding;GO:0005524//ATP binding;GO:0008144//drug binding;GO:0008795//NAD+ synthase activity;GO:0016740//transferase activity;GO:0016757//transferase activity, transferring glycosyl groups;GO:0016763//transferase activity, transferring…	GO:0006139//nucleobase-containing compound metabolic process;GO:0006166//purine ribonucleoside salvage;GO:0006396//RNA processing;GO:0006399//tRNA metabolic process;GO:0006400//tRNA modification;GO:0006725//cellular aromatic compound metabolic process;GO:0006807//nitrogen compound metabolic process;GO:0008033//tRNA processing;GO:0008150//biological_process;GO:0008152//metabolic process;GO:0009058…
A72_00075	369.333	368	175.18	181.763	376	191.7	417	180.84	315	153	346	168.66	330	185.75	428	190.88	376	191.7	417	180.84	315	153	346	168.66	330	185.75	428	190.88	0.0532231	0.820934	0.958483	no	hprT	HprT [Bacillus amyloliquefaciens subsp. plantarum str. FZB42] [Bacillus amyloliquefaciens]	Metabolism;Metabolism;Metabolism;Metabolism	Global and overview maps;Global and overview maps;Nucleotide metabolism;Xenobiotics biodegradation and metabolism	ko01100//Metabolic pathways;ko01110//Biosynthesis of secondary metabolites;ko00230//Purine metabolism;ko00983//Drug metabolism - other enzymes	K00760;K00760;K00760;K00760	GO:0005575//cellular_component;GO:0005622//intracellular;GO:0005623//cell;GO:0005737//cytoplasm;GO:0044424//intracellular part;GO:0044464//cell part	GO:0000166//nucleotide binding;GO:0003674//molecular_function;GO:0003824//catalytic activity;GO:0004422//hypoxanthine phosphoribosyltransferase activity;GO:0004588//orotate phosphoribosyltransferase activity;GO:0004749//ribose phosphate diphosphokinase activity;GO:0004845//uracil phosphoribosyltransferase activity;GO:0005488//binding;GO:0005524//ATP binding;GO:0008144//drug binding;GO:0016740//tr…	GO:0006139//nucleobase-containing compound metabolic process;GO:0006163//purine nucleotide metabolic process;GO:0006164//purine nucleotide biosynthetic process;GO:0006166//purine ribonucleoside salvage;GO:0006188//IMP biosynthetic process;GO:0006396//RNA processing;GO:0006399//tRNA metabolic process;GO:0006725//cellular aromatic compound metabolic process;GO:0006753//nucleoside phosphate metaboli…
A72_00076	10290	9890.33	1370.08	1369.57	10412	1492.98	12128	1479.28	8330	1137.97	9087	1245.83	8545	1352.78	12039	1510.11	10412	1492.98	12128	1479.28	8330	1137.97	9087	1245.83	8545	1352.78	12039	1510.11	-0.000530109	0.998279	1	no	ftsH	cell division protease FtsH [Bacillus velezensis CAU B946] [Bacillus velezensis]	-	-	-	-	GO:0000502//proteasome complex;GO:0005575//cellular_component;GO:0005623//cell;GO:0005886//plasma membrane;GO:0005887//integral component of plasma membrane;GO:0009368//endopeptidase Clp complex;GO:0009376//HslUV protease complex;GO:0009379//Holliday junction helicase complex;GO:0016020//membrane;GO:0016021//integral component of membrane;GO:0030428//cell septum;GO:0031224//intrinsic component of…	GO:0000166//nucleotide binding;GO:0003674//molecular_function;GO:0003678//DNA helicase activity;GO:0003824//catalytic activity;GO:0004175//endopeptidase activity;GO:0004176//ATP-dependent peptidase activity;GO:0004222//metalloendopeptidase activity;GO:0004252//serine-type endopeptidase activity;GO:0005198//structural molecule activity;GO:0005488//binding;GO:0005524//ATP binding;GO:0008144//drug b…	GO:0006281//DNA repair;GO:0006310//DNA recombination;GO:0006508//proteolysis;GO:0006807//nitrogen compound metabolic process;GO:0007049//cell cycle;GO:0008150//biological_process;GO:0008152//metabolic process;GO:0009056//catabolic process;GO:0009057//macromolecule catabolic process;GO:0009306//protein secretion;GO:0009987//cellular process;GO:0010498//proteasomal protein catabolic process;GO:0019…
A72_00077	423.333	770.333	146.54	280.377	463	172.02	476	150.44	331	117.16	907	322.2	735	301.5	669	217.43	463	172.02	476	150.44	331	117.16	907	322.2	735	301.5	669	217.43	0.936072	0.000181027	0.00287481	no	coaX	type III pantothenate kinase Pantothenic acid kinase; PanK-III [Bacillus velezensis NJN-6] [Bacillus velezensis]	Metabolism;Metabolism	Global and overview maps;Metabolism of cofactors and vitamins	ko01100//Metabolic pathways;ko00770//Pantothenate and CoA biosynthesis	K03525;K03525	GO:0005575//cellular_component;GO:0005622//intracellular;GO:0005623//cell;GO:0005737//cytoplasm;GO:0005886//plasma membrane;GO:0016020//membrane;GO:0044424//intracellular part;GO:0044464//cell part;GO:0071944//cell periphery	GO:0000166//nucleotide binding;GO:0003674//molecular_function;GO:0003824//catalytic activity;GO:0004594//pantothenate kinase activity;GO:0005488//binding;GO:0005524//ATP binding;GO:0008144//drug binding;GO:0016301//kinase activity;GO:0016740//transferase activity;GO:0016772//transferase activity, transferring phosphorus-containing groups;GO:0016773//phosphotransferase activity, alcohol group as a…	GO:0006139//nucleobase-containing compound metabolic process;GO:0006163//purine nucleotide metabolic process;GO:0006164//purine nucleotide biosynthetic process;GO:0006725//cellular aromatic compound metabolic process;GO:0006732//coenzyme metabolic process;GO:0006753//nucleoside phosphate metabolic process;GO:0006793//phosphorus metabolic process;GO:0006796//phosphate-containing compound metabolic…
A72_00078	258.333	318.333	76.27	98.84	307	96.48	243	64.96	225	67.37	359	107.88	344	119.36	252	69.28	307	96.48	243	64.96	225	67.37	359	107.88	344	119.36	252	69.28	0.373979	0.181257	0.411354	no	hslO	33 kDa chaperonin Heat shock protein 33 [Bacillus velezensis CAU B946] [Bacillus velezensis]	-	-	-	-	GO:0005575//cellular_component;GO:0005622//intracellular;GO:0005623//cell;GO:0005737//cytoplasm;GO:0005829//cytosol;GO:0044424//intracellular part;GO:0044444//cytoplasmic part;GO:0044464//cell part	GO:0003674//molecular_function;GO:0005488//binding;GO:0005515//protein binding;GO:0008270//zinc ion binding;GO:0042802//identical protein binding;GO:0043167//ion binding;GO:0043169//cation binding;GO:0044183//protein binding involved in protein folding;GO:0046872//metal ion binding;GO:0046914//transition metal ion binding;GO:0051082//unfolded protein binding	GO:0006457//protein folding;GO:0006511//ubiquitin-dependent protein catabolic process;GO:0006950//response to stress;GO:0006979//response to oxidative stress;GO:0008150//biological_process;GO:0009266//response to temperature stimulus;GO:0009408//response to heat;GO:0009628//response to abiotic stimulus;GO:0009987//cellular process;GO:0031647//regulation of protein stability;GO:0036506//maintenanc…
A72_00079	40	34.6667	11.8767	10.9867	45	14.19	34	9.12	41	12.32	34	10.25	47	16.36	23	6.35	45	14.19	34	9.12	41	12.32	34	10.25	47	16.36	23	6.35	-0.112376	0.791361	0.94296	no	prsA	peptidylprolyl isomerase [Bacillus velezensis]	-	-	-	-	-	GO:0003674//molecular_function;GO:0003755//peptidyl-prolyl cis-trans isomerase activity;GO:0003824//catalytic activity;GO:0016853//isomerase activity;GO:0016859//cis-trans isomerase activity	GO:0000413//protein peptidyl-prolyl isomerization;GO:0006457//protein folding;GO:0006464//cellular protein modification process;GO:0006807//nitrogen compound metabolic process;GO:0008150//biological_process;GO:0008152//metabolic process;GO:0009987//cellular process;GO:0015031//protein transport;GO:0018193//peptidyl-amino acid modification;GO:0018208//peptidyl-proline modification;GO:0019538//prot…
A72_00080	10545.7	6058	2899.06	1737.77	8184	2430.57	12182	3077.51	11271	3189.11	5991	1701.22	5095	1670.63	7088	1841.46	8184	2430.57	12182	3077.51	11271	3189.11	5991	1701.22	5095	1670.63	7088	1841.46	-0.73835	0.000694643	0.0081473	no	cysK	cysteine synthase [Bacillus velezensis]	Metabolism;Metabolism;Metabolism;Metabolism;Metabolism;Metabolism;Metabolism	Global and overview maps;Global and overview maps;Global and overview maps;Global and overview maps;Global and overview maps;Amino acid metabolism;Energy metabolism	ko01100//Metabolic pathways;ko01110//Biosynthesis of secondary metabolites;ko01120//Microbial metabolism in diverse environments;ko01230//Biosynthesis of amino acids;ko01200//Carbon metabolism;ko00270//Cysteine and methionine metabolism;ko00920//Sulfur metabolism	K01738;K01738;K01738;K01738;K01738;K01738;K01738	GO:0005575//cellular_component;GO:0005622//intracellular;GO:0005623//cell;GO:0005737//cytoplasm;GO:0032991//macromolecular complex;GO:0032993//protein-DNA complex;GO:0044424//intracellular part;GO:0044464//cell part	GO:0003674//molecular_function;GO:0003824//catalytic activity;GO:0004107//chorismate synthase activity;GO:0004122//cystathionine beta-synthase activity;GO:0004124//cysteine synthase activity;GO:0004794//L-threonine ammonia-lyase activity;GO:0004795//threonine synthase activity;GO:0004834//tryptophan synthase activity;GO:0005488//binding;GO:0005515//protein binding;GO:0008134//transcription factor…	GO:0000096//sulfur amino acid metabolic process;GO:0000097//sulfur amino acid biosynthetic process;GO:0000098//sulfur amino acid catabolic process;GO:0000162//tryptophan biosynthetic process;GO:0006082//organic acid metabolic process;GO:0006520//cellular amino acid metabolic process;GO:0006534//cysteine metabolic process;GO:0006535//cysteine biosynthetic process from serine;GO:0006549//isoleucine…
A72_00081	1203.33	549.333	213.63	102.443	718	138.72	1528	251.11	1364	251.06	522	96.43	465	99.19	661	111.71	718	138.72	1528	251.11	1364	251.06	522	96.43	465	99.19	661	111.71	-1.06029	5.78252e-05	0.00118591	yes	pabB	4-amino-4-deoxychorismate synthase [Bacillus velezensis NJN-6] [Bacillus velezensis]	Metabolism	Metabolism of cofactors and vitamins	ko00790//Folate biosynthesis	K01665	GO:0005575//cellular_component;GO:0005622//intracellular;GO:0005623//cell;GO:0005737//cytoplasm;GO:0005950//anthranilate synthase complex;GO:0032991//macromolecular complex;GO:0044424//intracellular part;GO:0044444//cytoplasmic part;GO:0044464//cell part;GO:1902494//catalytic complex	GO:0000287//magnesium ion binding;GO:0003674//molecular_function;GO:0003824//catalytic activity;GO:0004049//anthranilate synthase activity;GO:0005488//binding;GO:0008483//transaminase activity;GO:0008909//isochorismate synthase activity;GO:0016740//transferase activity;GO:0016769//transferase activity, transferring nitrogenous groups;GO:0016829//lyase activity;GO:0016830//carbon-carbon lyase acti…	GO:0000162//tryptophan biosynthetic process;GO:0006082//organic acid metabolic process;GO:0006520//cellular amino acid metabolic process;GO:0006568//tryptophan metabolic process;GO:0006575//cellular modified amino acid metabolic process;GO:0006576//cellular biogenic amine metabolic process;GO:0006586//indolalkylamine metabolic process;GO:0006725//cellular aromatic compound metabolic process;GO:00…
A72_00082	1713	1353.33	744.467	614.9	1548	724.8	1951	777.04	1640	731.56	1340	599.88	1218	629.63	1502	615.19	1548	724.8	1951	777.04	1640	731.56	1340	599.88	1218	629.63	1502	615.19	-0.275855	0.187277	0.418777	no	pabA	para-aminobenzoate/anthranilate synthase glutamine amidotransferase component II [Bacillus velezensis CAU B946] [Bacillus velezensis]	Metabolism	Metabolism of cofactors and vitamins	ko00790//Folate biosynthesis	K01664	GO:0005575//cellular_component;GO:0005622//intracellular;GO:0005623//cell;GO:0005737//cytoplasm;GO:0005950//anthranilate synthase complex;GO:0005951//carbamoyl-phosphate synthase complex;GO:0032991//macromolecular complex;GO:0044424//intracellular part;GO:0044444//cytoplasmic part;GO:0044464//cell part;GO:1902494//catalytic complex	GO:0000107//imidazoleglycerol-phosphate synthase activity;GO:0003674//molecular_function;GO:0003824//catalytic activity;GO:0003922//GMP synthase (glutamine-hydrolyzing) activity;GO:0004049//anthranilate synthase activity;GO:0004088//carbamoyl-phosphate synthase (glutamine-hydrolyzing) activity;GO:0008483//transaminase activity;GO:0016740//transferase activity;GO:0016769//transferase activity, tra…	GO:0000105//histidine biosynthetic process;GO:0000162//tryptophan biosynthetic process;GO:0006082//organic acid metabolic process;GO:0006177//GMP biosynthetic process;GO:0006520//cellular amino acid metabolic process;GO:0006541//glutamine metabolic process;GO:0006568//tryptophan metabolic process;GO:0006575//cellular modified amino acid metabolic process;GO:0006576//cellular biogenic amine metabo…
A72_00083	2052.67	1410	589.213	423.213	1490	463.52	2499	661.28	2169	642.84	1330	395.59	1190	408.71	1710	465.34	1490	463.52	2499	661.28	2169	642.84	1330	395.59	1190	408.71	1710	465.34	-0.477405	0.0368807	0.140515	no	pabC	4-amino-4-deoxychorismate lyase [Bacillus amyloliquefaciens]	Metabolism	Metabolism of cofactors and vitamins	ko00790//Folate biosynthesis	K02619	-	GO:0003674//molecular_function;GO:0003824//catalytic activity;GO:0004084//branched-chain-amino-acid transaminase activity;GO:0005488//binding;GO:0008144//drug binding;GO:0008696//4-amino-4-deoxychorismate lyase activity;GO:0016829//lyase activity;GO:0016830//carbon-carbon lyase activity;GO:0016833//oxo-acid-lyase activity;GO:0019842//vitamin binding;GO:0030170//pyridoxal phosphate binding;GO:0036…	GO:0006082//organic acid metabolic process;GO:0006575//cellular modified amino acid metabolic process;GO:0006725//cellular aromatic compound metabolic process;GO:0006732//coenzyme metabolic process;GO:0006760//folic acid-containing compound metabolic process;GO:0006766//vitamin metabolic process;GO:0006767//water-soluble vitamin metabolic process;GO:0006807//nitrogen compound metabolic process;GO…
A72_00084	1140.33	745.333	338.62	231.843	1053	337.88	1402	382.67	966	295.31	676	207.4	683	241.96	877	246.17	1053	337.88	1402	382.67	966	295.31	676	207.4	683	241.96	877	246.17	-0.546517	0.0158515	0.0787963	no	sul	dihydropteroate synthase [Bacillus amyloliquefaciens]	Metabolism;Metabolism	Global and overview maps;Metabolism of cofactors and vitamins	ko01100//Metabolic pathways;ko00790//Folate biosynthesis	K00796;K00796	GO:0005575//cellular_component;GO:0005622//intracellular;GO:0005623//cell;GO:0005737//cytoplasm;GO:0005829//cytosol;GO:0044424//intracellular part;GO:0044444//cytoplasmic part;GO:0044464//cell part	GO:0000166//nucleotide binding;GO:0003674//molecular_function;GO:0003824//catalytic activity;GO:0003848//2-amino-4-hydroxy-6-hydroxymethyldihydropteridine diphosphokinase activity;GO:0004156//dihydropteroate synthase activity;GO:0005488//binding;GO:0005524//ATP binding;GO:0008144//drug binding;GO:0016301//kinase activity;GO:0016740//transferase activity;GO:0016765//transferase activity, transferr…	GO:0006082//organic acid metabolic process;GO:0006575//cellular modified amino acid metabolic process;GO:0006725//cellular aromatic compound metabolic process;GO:0006732//coenzyme metabolic process;GO:0006760//folic acid-containing compound metabolic process;GO:0006766//vitamin metabolic process;GO:0006767//water-soluble vitamin metabolic process;GO:0006793//phosphorus metabolic process;GO:000679…
A72_00085	415.333	268	293.527	197.413	445	337.5	461	297.41	340	245.67	198	143.58	268	224.41	338	224.25	445	337.5	461	297.41	340	245.67	198	143.58	268	224.41	338	224.25	-0.572272	0.0285502	0.118025	no	folB	FolA [Bacillus amyloliquefaciens subsp. plantarum str. FZB42] [Bacillus amyloliquefaciens]	Metabolism;Metabolism	Global and overview maps;Metabolism of cofactors and vitamins	ko01100//Metabolic pathways;ko00790//Folate biosynthesis	K01633;K01633	-	GO:0000166//nucleotide binding;GO:0003674//molecular_function;GO:0003824//catalytic activity;GO:0003848//2-amino-4-hydroxy-6-hydroxymethyldihydropteridine diphosphokinase activity;GO:0004150//dihydroneopterin aldolase activity;GO:0005488//binding;GO:0005524//ATP binding;GO:0008144//drug binding;GO:0016301//kinase activity;GO:0016740//transferase activity;GO:0016772//transferase activity, transfer…	GO:0006082//organic acid metabolic process;GO:0006575//cellular modified amino acid metabolic process;GO:0006725//cellular aromatic compound metabolic process;GO:0006732//coenzyme metabolic process;GO:0006760//folic acid-containing compound metabolic process;GO:0006766//vitamin metabolic process;GO:0006767//water-soluble vitamin metabolic process;GO:0006793//phosphorus metabolic process;GO:000679…
A72_00086	607.333	387.333	306.933	203.607	541	295.52	742	344.77	539	280.51	354	184.89	318	191.78	490	234.15	541	295.52	742	344.77	539	280.51	354	184.89	318	191.78	490	234.15	-0.592141	0.0100297	0.0575024	no	folK	2-amino-4-hydroxy-6-hydroxymethyldihydropteridine pyrophosphokinase [Bacillus amyloliquefaciens LFB112] [Bacillus amyloliquefaciens]	Metabolism;Metabolism	Global and overview maps;Metabolism of cofactors and vitamins	ko01100//Metabolic pathways;ko00790//Folate biosynthesis	K00950;K00950	GO:0005575//cellular_component;GO:0005622//intracellular;GO:0005623//cell;GO:0005737//cytoplasm;GO:0044424//intracellular part;GO:0044464//cell part	GO:0000166//nucleotide binding;GO:0001882//nucleoside binding;GO:0001883//purine nucleoside binding;GO:0003674//molecular_function;GO:0003824//catalytic activity;GO:0003848//2-amino-4-hydroxy-6-hydroxymethyldihydropteridine diphosphokinase activity;GO:0003933//GTP cyclohydrolase activity;GO:0003934//GTP cyclohydrolase I activity;GO:0004150//dihydroneopterin aldolase activity;GO:0005488//binding;G…	GO:0006082//organic acid metabolic process;GO:0006575//cellular modified amino acid metabolic process;GO:0006725//cellular aromatic compound metabolic process;GO:0006730//one-carbon metabolic process;GO:0006732//coenzyme metabolic process;GO:0006760//folic acid-containing compound metabolic process;GO:0006766//vitamin metabolic process;GO:0006767//water-soluble vitamin metabolic process;GO:000679…
A72_00087	124.333	78	152.937	100.857	147	192.72	121	134.94	105	131.15	70	87.74	89	128.82	75	86.01	147	192.72	121	134.94	105	131.15	70	87.74	89	128.82	75	86.01	-0.600628	0.040233	0.149564	no	yazB	transcriptional regulator [Bacillus sp. 5B6]	-	-	-	-	-	GO:0003674//molecular_function;GO:0003676//nucleic acid binding;GO:0003677//DNA binding;GO:0003700//transcription factor activity, sequence-specific DNA binding;GO:0005488//binding;GO:0043565//sequence-specific DNA binding;GO:0097159//organic cyclic compound binding;GO:1901363//heterocyclic compound binding	GO:0006139//nucleobase-containing compound metabolic process;GO:0006351//transcription, DNA-templated;GO:0006352//DNA-templated transcription, initiation;GO:0006355//regulation of transcription, DNA-templated;GO:0006725//cellular aromatic compound metabolic process;GO:0006807//nitrogen compound metabolic process;GO:0008150//biological_process;GO:0008152//metabolic process;GO:0009058//biosynthetic…
A72_00088	3099	2243.33	792.12	598.323	3111	854.78	3484	814.28	2702	707.3	2082	546.96	2077	630.06	2571	617.95	3111	854.78	3484	814.28	2702	707.3	2082	546.96	2077	630.06	2571	617.95	-0.404794	0.058183	0.19407	no	dus1	YacF [Bacillus velezensis CAU B946] [Bacillus velezensis]	-	-	-	-	GO:0005737//cytoplasm	GO:0000049//tRNA binding;GO:0000107//imidazoleglycerol-phosphate synthase activity;GO:0000166//nucleotide binding;GO:0003674//molecular_function;GO:0003676//nucleic acid binding;GO:0003723//RNA binding;GO:0003824//catalytic activity;GO:0003949//1-(5-phosphoribosyl)-5-[(5-phosphoribosylamino)methylideneamino]imidazole-4-carboxamide isomerase activity;GO:0005488//binding;GO:0008320//protein transme…	GO:0000105//histidine biosynthetic process;GO:0002943//tRNA dihydrouridine synthesis;GO:0006051//N-acetylmannosamine metabolic process;GO:0006071//glycerol metabolic process;GO:0006139//nucleobase-containing compound metabolic process;GO:0006355//regulation of transcription, DNA-templated;GO:0006396//RNA processing;GO:0006399//tRNA metabolic process;GO:0006400//tRNA modification;GO:0006725//cellu…
A72_00089	2203.33	1478.33	373.5	262.787	2036	373.69	2829	441.68	1745	305.13	1367	239.89	1328	269.1	1740	279.37	2036	373.69	2829	441.68	1745	305.13	1367	239.89	1328	269.1	1740	279.37	-0.507216	0.025405	0.108288	no	lysS	lysyl-tRNA synthetase LysS [Bacillus velezensis YAU B9601-Y2] [Bacillus velezensis]	Genetic Information Processing	Translation	ko00970//Aminoacyl-tRNA biosynthesis	K04567	GO:0005575//cellular_component;GO:0005622//intracellular;GO:0005623//cell;GO:0005737//cytoplasm;GO:0009328//phenylalanine-tRNA ligase complex;GO:0044424//intracellular part;GO:0044464//cell part	GO:0000049//tRNA binding;GO:0000166//nucleotide binding;GO:0003674//molecular_function;GO:0003676//nucleic acid binding;GO:0003824//catalytic activity;GO:0004812//aminoacyl-tRNA ligase activity;GO:0004815//aspartate-tRNA ligase activity;GO:0004816//asparagine-tRNA ligase activity;GO:0004824//lysine-tRNA ligase activity;GO:0004826//phenylalanine-tRNA ligase activity;GO:0005488//binding;GO:0005524/…	GO:0006082//organic acid metabolic process;GO:0006139//nucleobase-containing compound metabolic process;GO:0006399//tRNA metabolic process;GO:0006412//translation;GO:0006418//tRNA aminoacylation for protein translation;GO:0006421//asparaginyl-tRNA aminoacylation;GO:0006422//aspartyl-tRNA aminoacylation;GO:0006430//lysyl-tRNA aminoacylation;GO:0006432//phenylalanyl-tRNA aminoacylation;GO:0006518//…
A72_00096	319.333	302	180.207	184.493	490	290.11	223	112.31	245	138.2	241	136.43	535	349.72	130	67.33	490	290.11	223	112.31	245	138.2	241	136.43	535	349.72	130	67.33	0.0339163	0.947419	1	no	ctsR	CtsR [Bacillus amyloliquefaciens subsp. plantarum str. FZB42] [Bacillus amyloliquefaciens]	-	-	-	-	-	GO:0003674//molecular_function;GO:0003676//nucleic acid binding;GO:0003677//DNA binding;GO:0005488//binding;GO:0097159//organic cyclic compound binding;GO:1901363//heterocyclic compound binding	GO:0006139//nucleobase-containing compound metabolic process;GO:0006351//transcription, DNA-templated;GO:0006355//regulation of transcription, DNA-templated;GO:0006725//cellular aromatic compound metabolic process;GO:0006807//nitrogen compound metabolic process;GO:0006950//response to stress;GO:0008150//biological_process;GO:0008152//metabolic process;GO:0009058//biosynthetic process;GO:0009059//…
A72_00097	157	147.667	106.667	106.413	178	128.62	140	86.05	153	105.33	157	108.47	181	144.4	105	66.37	178	128.62	140	86.05	153	105.33	157	108.47	181	144.4	105	66.37	-0.00343048	0.991984	1	no	mcsA	activator of protein kinase McsB [Bacillus velezensis NJN-6] [Bacillus velezensis]	-	-	-	-	GO:0009380//excinuclease repair complex	GO:0003674//molecular_function;GO:0003676//nucleic acid binding;GO:0003677//DNA binding;GO:0005488//binding;GO:0005507//copper ion binding;GO:0005515//protein binding;GO:0008270//zinc ion binding;GO:0009381//excinuclease ABC activity;GO:0016972//thiol oxidase activity;GO:0043167//ion binding;GO:0043169//cation binding;GO:0046870//cadmium ion binding;GO:0046872//metal ion binding;GO:0046914//trans…	GO:0006289//nucleotide-excision repair;GO:0006950//response to stress;GO:0008150//biological_process;GO:0010035//response to inorganic substance;GO:0010038//response to metal ion;GO:0042221//response to chemical;GO:0046686//response to cadmium ion;GO:0046688//response to copper ion;GO:0050896//response to stimulus;GO:0055114//oxidation-reduction process;GO:0097501//stress response to metal ion;GO…
A72_00098	2949	3144	694.33	788.78	2683	676.43	2875	616.56	3289	790	3575	861.77	3682	1024.89	2175	479.68	2683	676.43	2875	616.56	3289	790	3575	861.77	3682	1024.89	2175	479.68	0.184001	0.501969	0.748781	no	mcsB	McsB [Bacillus amyloliquefaciens subsp. plantarum str. FZB42] [Bacillus amyloliquefaciens]	-	-	-	-	GO:0005575//cellular_component;GO:0005622//intracellular;GO:0005623//cell;GO:0005737//cytoplasm;GO:0044424//intracellular part;GO:0044464//cell part	GO:0000166//nucleotide binding;GO:0003674//molecular_function;GO:0003824//catalytic activity;GO:0005488//binding;GO:0005524//ATP binding;GO:0008144//drug binding;GO:0016301//kinase activity;GO:0016740//transferase activity;GO:0016772//transferase activity, transferring phosphorus-containing groups;GO:0016775//phosphotransferase activity, nitrogenous group as acceptor;GO:0017076//purine nucleotide…	GO:0006793//phosphorus metabolic process;GO:0006796//phosphate-containing compound metabolic process;GO:0006950//response to stress;GO:0008150//biological_process;GO:0008152//metabolic process;GO:0009987//cellular process;GO:0010035//response to inorganic substance;GO:0010038//response to metal ion;GO:0016310//phosphorylation;GO:0042221//response to chemical;GO:0044237//cellular metabolic process…
A72_00099	5311	6391	562.38	715.833	5866	663.78	5360	515.92	4707	507.44	7351	795.32	7013	876.15	4809	476.03	5866	663.78	5360	515.92	4707	507.44	7351	795.32	7013	876.15	4809	476.03	0.348078	0.178267	0.408297	no	clpC	ClpC [Bacillus amyloliquefaciens subsp. plantarum str. FZB42] [Bacillus amyloliquefaciens]	-	-	-	-	GO:0005575//cellular_component;GO:0005622//intracellular;GO:0005623//cell;GO:0005737//cytoplasm;GO:0009360//DNA polymerase III complex;GO:0009368//endopeptidase Clp complex;GO:0009376//HslUV protease complex;GO:0009379//Holliday junction helicase complex;GO:0009380//excinuclease repair complex;GO:0033104//type VI protein secretion system complex;GO:0044424//intracellular part;GO:0044464//cell part	GO:0000166//nucleotide binding;GO:0003674//molecular_function;GO:0003677//DNA binding;GO:0003723//RNA binding;GO:0003724//RNA helicase activity;GO:0003887//DNA-directed DNA polymerase activity;GO:0003924//GTPase activity;GO:0004176//ATP-dependent peptidase activity;GO:0004252//serine-type endopeptidase activity;GO:0004385//guanylate kinase activity;GO:0005198//structural molecule activity;GO:0005…	GO:0002949//tRNA threonylcarbamoyladenosine modification;GO:0006139//nucleobase-containing compound metabolic process;GO:0006260//DNA replication;GO:0006281//DNA repair;GO:0006289//nucleotide-excision repair;GO:0006310//DNA recombination;GO:0006351//transcription, DNA-templated;GO:0006355//regulation of transcription, DNA-templated;GO:0006457//protein folding;GO:0006508//proteolysis;GO:0006576//c…
A72_00100	1738.33	1857	323.013	360.253	1524	304.04	1794	304.44	1897	360.56	2016	384.55	1657	364.97	1898	331.24	1524	304.04	1794	304.44	1897	360.56	2016	384.55	1657	364.97	1898	331.24	0.157418	0.464743	0.717403	no	radA	radA-like DNA repair protein [Bacillus velezensis CAU B946] [Bacillus velezensis]	-	-	-	-	GO:0005575//cellular_component;GO:0005737//cytoplasm;GO:0005887//integral component of plasma membrane;GO:0009898//cytoplasmic side of plasma membrane;GO:0016020//membrane;GO:0043190//ATP-binding cassette (ABC) transporter complex;GO:0055051//ATP-binding cassette (ABC) transporter complex, integrated substrate binding;GO:0055052//ATP-binding cassette (ABC) transporter complex, substrate-binding s…	GO:0000155//phosphorelay sensor kinase activity;GO:0000166//nucleotide binding;GO:0003674//molecular_function;GO:0003676//nucleic acid binding;GO:0003677//DNA binding;GO:0003678//DNA helicase activity;GO:0003684//damaged DNA binding;GO:0003697//single-stranded DNA binding;GO:0003824//catalytic activity;GO:0004003//ATP-dependent DNA helicase activity;GO:0004175//endopeptidase activity;GO:0004176//…	GO:0000160//phosphorelay signal transduction system;GO:0000910//cytokinesis;GO:0006139//nucleobase-containing compound metabolic process;GO:0006259//DNA metabolic process;GO:0006260//DNA replication;GO:0006281//DNA repair;GO:0006310//DNA recombination;GO:0006508//proteolysis;GO:0006725//cellular aromatic compound metabolic process;GO:0006807//nitrogen compound metabolic process;GO:0006810//transp…
A72_00101	771.333	690.333	181.547	170.537	610	155.07	891	192.67	813	196.9	654	158.96	644	180.75	773	171.9	610	155.07	891	192.67	813	196.9	654	158.96	644	180.75	773	171.9	-0.0902585	0.683996	0.871755	no	disA	DNA integrity scanning protein disA [Bacillus velezensis CAU B946] [Bacillus velezensis]	-	-	-	-	GO:0005575//cellular_component;GO:0005622//intracellular;GO:0005623//cell;GO:0005737//cytoplasm;GO:0044424//intracellular part;GO:0044464//cell part	GO:0000166//nucleotide binding;GO:0003674//molecular_function;GO:0003676//nucleic acid binding;GO:0003677//DNA binding;GO:0003723//RNA binding;GO:0003824//catalytic activity;GO:0005488//binding;GO:0005524//ATP binding;GO:0008144//drug binding;GO:0016740//transferase activity;GO:0016772//transferase activity, transferring phosphorus-containing groups;GO:0016779//nucleotidyltransferase activity;GO:…	GO:0006139//nucleobase-containing compound metabolic process;GO:0006259//DNA metabolic process;GO:0006281//DNA repair;GO:0006725//cellular aromatic compound metabolic process;GO:0006807//nitrogen compound metabolic process;GO:0006950//response to stress;GO:0006974//cellular response to DNA damage stimulus;GO:0008150//biological_process;GO:0008152//metabolic process;GO:0009987//cellular process;GO…
A72_00102	1955.67	2111.67	456.867	515.643	1836	459.1	1912	406.69	2119	504.81	2282	545.59	2002	552.7	2051	448.64	1836	459.1	1912	406.69	2119	504.81	2282	545.59	2002	552.7	2051	448.64	0.1746	0.423668	0.678208	no	yacL	YacL [Bacillus amyloliquefaciens subsp. plantarum str. FZB42] [Bacillus amyloliquefaciens]	-	-	-	-	GO:0005575//cellular_component;GO:0005618//cell wall;GO:0005623//cell;GO:0016020//membrane;GO:0016021//integral component of membrane;GO:0030312//external encapsulating structure;GO:0031224//intrinsic component of membrane;GO:0044425//membrane part;GO:0044464//cell part;GO:0071944//cell periphery	GO:0003674//molecular_function;GO:0003824//catalytic activity;GO:0004518//nuclease activity;GO:0005315//inorganic phosphate transmembrane transporter activity;GO:0005488//binding;GO:0016787//hydrolase activity;GO:0016788//hydrolase activity, acting on ester bonds;GO:0043167//ion binding;GO:0043169//cation binding;GO:0046872//metal ion binding	GO:0006139//nucleobase-containing compound metabolic process;GO:0006725//cellular aromatic compound metabolic process;GO:0006807//nitrogen compound metabolic process;GO:0006817//phosphate ion transport;GO:0008150//biological_process;GO:0008152//metabolic process;GO:0009403//toxin biosynthetic process;GO:0009987//cellular process;GO:0034641//cellular nitrogen compound metabolic process;GO:0043170/…
A72_00103	902	1042	332.893	399.697	1052	414.34	903	302.53	751	281.81	1098	413.49	962	418.32	1066	367.28	1052	414.34	903	302.53	751	281.81	1098	413.49	962	418.32	1066	367.28	0.263846	0.262813	0.517408	no	ispD	2-C-methyl-D-erythritol 4-phosphate cytidylyltransferase [Bacillus velezensis CAU B946] [Bacillus velezensis]	Metabolism;Metabolism;Metabolism	Global and overview maps;Global and overview maps;Metabolism of terpenoids and polyketides	ko01100//Metabolic pathways;ko01110//Biosynthesis of secondary metabolites;ko00900//Terpenoid backbone biosynthesis	K00991;K00991;K00991	GO:0005737//cytoplasm	GO:0003674//molecular_function;GO:0003824//catalytic activity;GO:0003977//UDP-N-acetylglucosamine diphosphorylase activity;GO:0005488//binding;GO:0005525//GTP binding;GO:0008685//2-C-methyl-D-erythritol 2,4-cyclodiphosphate synthase activity;GO:0016740//transferase activity;GO:0016772//transferase activity, transferring phosphorus-containing groups;GO:0016779//nucleotidyltransferase activity;GO:0…	GO:0006081//cellular aldehyde metabolic process;GO:0006082//organic acid metabolic process;GO:0006090//pyruvate metabolic process;GO:0006629//lipid metabolic process;GO:0006644//phospholipid metabolic process;GO:0006720//isoprenoid metabolic process;GO:0006721//terpenoid metabolic process;GO:0006777//Mo-molybdopterin cofactor biosynthetic process;GO:0006793//phosphorus metabolic process;GO:000679…
A72_00104	99.3333	81.3333	53.1333	45.49	87	50.21	116	56.95	95	52.24	94	51.87	67	42.69	83	41.91	87	50.21	116	56.95	95	52.24	94	51.87	67	42.69	83	41.91	-0.224068	0.400789	0.660437	no	ispF	YacN [Bacillus amyloliquefaciens subsp. plantarum str. FZB42] [Bacillus amyloliquefaciens]	Metabolism;Metabolism;Metabolism	Global and overview maps;Global and overview maps;Metabolism of terpenoids and polyketides	ko01100//Metabolic pathways;ko01110//Biosynthesis of secondary metabolites;ko00900//Terpenoid backbone biosynthesis	K01770;K01770;K01770	-	GO:0003674//molecular_function;GO:0003824//catalytic activity;GO:0005488//binding;GO:0005515//protein binding;GO:0008270//zinc ion binding;GO:0008685//2-C-methyl-D-erythritol 2,4-cyclodiphosphate synthase activity;GO:0016740//transferase activity;GO:0016772//transferase activity, transferring phosphorus-containing groups;GO:0016779//nucleotidyltransferase activity;GO:0016829//lyase activity;GO:00…	GO:0006081//cellular aldehyde metabolic process;GO:0006082//organic acid metabolic process;GO:0006090//pyruvate metabolic process;GO:0006629//lipid metabolic process;GO:0006644//phospholipid metabolic process;GO:0006720//isoprenoid metabolic process;GO:0006721//terpenoid metabolic process;GO:0006732//coenzyme metabolic process;GO:0006733//oxidoreduction coenzyme metabolic process;GO:0006743//ubiq…
A72_00105	6746.33	7110.33	1189.85	1297.56	7087	1343.75	7750	1249.96	5402	975.83	6522	1182.37	5843	1223.16	8966	1487.14	7087	1343.75	7750	1249.96	5402	975.83	6522	1182.37	5843	1223.16	8966	1487.14	0.125022	0.578855	0.807427	no	gltX	glutamyl-tRNA synthetase [Bacillus velezensis CAU B946] [Bacillus velezensis]	Metabolism;Genetic Information Processing	Global and overview maps;Translation	ko01100//Metabolic pathways;ko00970//Aminoacyl-tRNA biosynthesis	K09698;K09698	GO:0005575//cellular_component;GO:0005622//intracellular;GO:0005623//cell;GO:0005737//cytoplasm;GO:0005886//plasma membrane;GO:0009332//glutamate-tRNA ligase complex;GO:0009986//cell surface;GO:0016020//membrane;GO:0016021//integral component of membrane;GO:0017101//aminoacyl-tRNA synthetase multienzyme complex;GO:0031224//intrinsic component of membrane;GO:0044424//intracellular part;GO:0044425/…	GO:0000049//tRNA binding;GO:0000166//nucleotide binding;GO:0001871//pattern binding;GO:0003674//molecular_function;GO:0003676//nucleic acid binding;GO:0003723//RNA binding;GO:0003824//catalytic activity;GO:0004812//aminoacyl-tRNA ligase activity;GO:0004818//glutamate-tRNA ligase activity;GO:0004819//glutamine-tRNA ligase activity;GO:0004824//lysine-tRNA ligase activity;GO:0005488//binding;GO:0005…	GO:0006082//organic acid metabolic process;GO:0006139//nucleobase-containing compound metabolic process;GO:0006399//tRNA metabolic process;GO:0006400//tRNA modification;GO:0006412//translation;GO:0006418//tRNA aminoacylation for protein translation;GO:0006424//glutamyl-tRNA aminoacylation;GO:0006425//glutaminyl-tRNA aminoacylation;GO:0006430//lysyl-tRNA aminoacylation;GO:0006518//peptide metaboli…
A72_00106	162	167.667	63.4733	68.68	173	72.83	185	66.25	128	51.34	154	61.98	161	74.83	188	69.23	173	72.83	185	66.25	128	51.34	154	61.98	161	74.83	188	69.23	0.113739	0.663046	0.860316	no	cysE	CysE [Bacillus amyloliquefaciens subsp. plantarum str. FZB42] [Bacillus amyloliquefaciens]	Metabolism;Metabolism;Metabolism;Metabolism;Metabolism;Metabolism;Metabolism;Cellular Processes	Global and overview maps;Global and overview maps;Global and overview maps;Global and overview maps;Global and overview maps;Amino acid metabolism;Energy metabolism;Cellular community - prokaryotes	ko01100//Metabolic pathways;ko01110//Biosynthesis of secondary metabolites;ko01120//Microbial metabolism in diverse environments;ko01230//Biosynthesis of amino acids;ko01200//Carbon metabolism;ko00270//Cysteine and methionine metabolism;ko00920//Sulfur metabolism;ko05111//Biofilm formation - Vibrio cholerae	K00640;K00640;K00640;K00640;K00640;K00640;K00640;K00640	GO:0005575//cellular_component;GO:0005622//intracellular;GO:0005623//cell;GO:0005737//cytoplasm;GO:0005829//cytosol;GO:0044424//intracellular part;GO:0044444//cytoplasmic part;GO:0044464//cell part	GO:0003674//molecular_function;GO:0003824//catalytic activity;GO:0003977//UDP-N-acetylglucosamine diphosphorylase activity;GO:0008374//O-acyltransferase activity;GO:0008666//2,3,4,5-tetrahydropyridine-2,6-dicarboxylate N-succinyltransferase activity;GO:0008780//acyl-[acyl-carrier-protein]-UDP-N-acetylglucosamine O-acyltransferase activity;GO:0009001//serine O-acetyltransferase activity;GO:0016407…	GO:0000096//sulfur amino acid metabolic process;GO:0000097//sulfur amino acid biosynthetic process;GO:0000098//sulfur amino acid catabolic process;GO:0006082//organic acid metabolic process;GO:0006520//cellular amino acid metabolic process;GO:0006534//cysteine metabolic process;GO:0006535//cysteine biosynthetic process from serine;GO:0006555//methionine metabolic process;GO:0006563//L-serine meta…
A72_00107	1290	1356.33	236.303	261.36	1328	260.96	1394	233.02	1148	214.93	1428	268.31	1371	297.45	1270	218.32	1328	260.96	1394	233.02	1148	214.93	1428	268.31	1371	297.45	1270	218.32	0.145398	0.521717	0.763691	no	cysS	cysteine--tRNA ligase [Bacillus velezensis]	Genetic Information Processing	Translation	ko00970//Aminoacyl-tRNA biosynthesis	K01883	GO:0005575//cellular_component;GO:0005622//intracellular;GO:0005623//cell;GO:0005737//cytoplasm;GO:0005829//cytosol;GO:0009986//cell surface;GO:0017101//aminoacyl-tRNA synthetase multienzyme complex;GO:0044424//intracellular part;GO:0044444//cytoplasmic part;GO:0044464//cell part	GO:0000166//nucleotide binding;GO:0001871//pattern binding;GO:0003674//molecular_function;GO:0003824//catalytic activity;GO:0004812//aminoacyl-tRNA ligase activity;GO:0004817//cysteine-tRNA ligase activity;GO:0004822//isoleucine-tRNA ligase activity;GO:0004823//leucine-tRNA ligase activity;GO:0004824//lysine-tRNA ligase activity;GO:0004825//methionine-tRNA ligase activity;GO:0004832//valine-tRNA …	GO:0006082//organic acid metabolic process;GO:0006139//nucleobase-containing compound metabolic process;GO:0006399//tRNA metabolic process;GO:0006412//translation;GO:0006418//tRNA aminoacylation for protein translation;GO:0006423//cysteinyl-tRNA aminoacylation;GO:0006428//isoleucyl-tRNA aminoacylation;GO:0006429//leucyl-tRNA aminoacylation;GO:0006430//lysyl-tRNA aminoacylation;GO:0006431//methion…
A72_00108	76	58.6667	44.7567	36.87	67	42.7	95	51.5	66	40.07	52	31.69	67	47.14	57	31.78	67	42.7	95	51.5	66	40.07	52	31.69	67	47.14	57	31.78	-0.279655	0.353746	0.617207	no	mrnC	YazC [Bacillus amyloliquefaciens subsp. plantarum str. FZB42] [Bacillus amyloliquefaciens]	-	-	-	-	GO:0005575//cellular_component;GO:0005622//intracellular;GO:0005623//cell;GO:0005737//cytoplasm;GO:0044424//intracellular part;GO:0044464//cell part	GO:0003674//molecular_function;GO:0003676//nucleic acid binding;GO:0003723//RNA binding;GO:0003824//catalytic activity;GO:0004518//nuclease activity;GO:0004519//endonuclease activity;GO:0004521//endoribonuclease activity;GO:0004525//ribonuclease III activity;GO:0004540//ribonuclease activity;GO:0005488//binding;GO:0016787//hydrolase activity;GO:0016788//hydrolase activity, acting on ester bonds;G…	GO:0006139//nucleobase-containing compound metabolic process;GO:0006364//rRNA processing;GO:0006396//RNA processing;GO:0006725//cellular aromatic compound metabolic process;GO:0006807//nitrogen compound metabolic process;GO:0008150//biological_process;GO:0008152//metabolic process;GO:0009987//cellular process;GO:0010467//gene expression;GO:0016070//RNA metabolic process;GO:0016072//rRNA metabolic…
A72_00109	360.667	331.333	124.283	119.36	475	174.36	368	114.91	239	83.58	347	121.79	339	137.39	308	98.9	475	174.36	368	114.91	239	83.58	347	121.79	339	137.39	308	98.9	-0.0583134	0.843053	0.969727	no	slr0955	RNA methyltransferase, TrmH family [Bacillus velezensis CAU B946] [Bacillus velezensis]	-	-	-	-	GO:0005575//cellular_component;GO:0005622//intracellular;GO:0005623//cell;GO:0005737//cytoplasm;GO:0005829//cytosol;GO:0044424//intracellular part;GO:0044444//cytoplasmic part;GO:0044464//cell part	GO:0003674//molecular_function;GO:0003676//nucleic acid binding;GO:0003723//RNA binding;GO:0003824//catalytic activity;GO:0005488//binding;GO:0008168//methyltransferase activity;GO:0008171//O-methyltransferase activity;GO:0008173//RNA methyltransferase activity;GO:0008175//tRNA methyltransferase activity;GO:0008649//rRNA methyltransferase activity;GO:0008757//S-adenosylmethionine-dependent methyl…	GO:0000154//rRNA modification;GO:0000451//rRNA 2'-O-methylation;GO:0000453//enzyme-directed rRNA 2'-O-methylation;GO:0001510//RNA methylation;GO:0006139//nucleobase-containing compound metabolic process;GO:0006364//rRNA processing;GO:0006396//RNA processing;GO:0006400//tRNA modification;GO:0006725//cellular aromatic compound metabolic process;GO:0006807//nitrogen compound metabolic process;GO:000…
A72_00110	68.6667	76.6667	34.6633	40.7367	94	50.45	68	31.04	44	22.5	64	32.84	93	55.1	73	34.27	94	50.45	68	31.04	44	22.5	64	32.84	93	55.1	73	34.27	0.232918	0.510154	0.755684	no	yacP	YacP [Bacillus amyloliquefaciens subsp. plantarum str. FZB42] [Bacillus amyloliquefaciens]	-	-	-	-	GO:0005576//extracellular region;GO:0005634//nucleus	GO:0003924//GTPase activity;GO:0004721//phosphoprotein phosphatase activity;GO:0005388//calcium-transporting ATPase activity;GO:0005525//GTP binding;GO:0008289//lipid binding	GO:0006397//mRNA processing;GO:0006869//lipid transport;GO:0019069//viral capsid assembly
A72_00111	129.333	139.667	51.17	57.9967	176	73.75	114	40.64	98	39.12	139	55.69	163	75.41	117	42.89	176	73.75	114	40.64	98	39.12	139	55.69	163	75.41	117	42.89	0.180672	0.579243	0.807654	no	sigH	RNA polymerase sigma factor H [Bacillus velezensis FZB42] [Bacillus velezensis]	-	-	-	-	GO:0005737//cytoplasm	GO:0000988//transcription factor activity, protein binding;GO:0000990//transcription factor activity, core RNA polymerase binding;GO:0003674//molecular_function;GO:0003676//nucleic acid binding;GO:0003677//DNA binding;GO:0003700//transcription factor activity, sequence-specific DNA binding;GO:0005488//binding;GO:0016987//sigma factor activity;GO:0097159//organic cyclic compound binding;GO:1901363…	GO:0006139//nucleobase-containing compound metabolic process;GO:0006351//transcription, DNA-templated;GO:0006352//DNA-templated transcription, initiation;GO:0006355//regulation of transcription, DNA-templated;GO:0006725//cellular aromatic compound metabolic process;GO:0006807//nitrogen compound metabolic process;GO:0006950//response to stress;GO:0006979//response to oxidative stress;GO:0008150//b…
A72_00112	0.666667	0.333333	0.943333	0.486667	1	1.53	1	1.3	0	0	1	1.46	0	0	0	0	1	1.53	1	1.3	0	0	1	1.46	0	0	0	0	-0.954834	1	1	no	secE	SecE [Bacillus amyloliquefaciens subsp. plantarum str. FZB42] [Bacillus amyloliquefaciens]	Cellular Processes;Genetic Information Processing;Environmental Information Processing	Cellular community - prokaryotes;Folding, sorting and degradation;Membrane transport	ko02024//Quorum sensing;ko03060//Protein export;ko03070//Bacterial secretion system	K03073;K03073;K03073	GO:0005575//cellular_component;GO:0005618//cell wall;GO:0005622//intracellular;GO:0005623//cell;GO:0005886//plasma membrane;GO:0005887//integral component of plasma membrane;GO:0009579//thylakoid;GO:0016020//membrane;GO:0016021//integral component of membrane;GO:0030312//external encapsulating structure;GO:0031224//intrinsic component of membrane;GO:0031226//intrinsic component of plasma membrane…	GO:0003674//molecular_function;GO:0005215//transporter activity;GO:0008320//protein transmembrane transporter activity;GO:0008565//protein transporter activity;GO:0015399//primary active transmembrane transporter activity;GO:0015405//P-P-bond-hydrolysis-driven transmembrane transporter activity;GO:0015450//P-P-bond-hydrolysis-driven protein transmembrane transporter activity;GO:0022804//active tr…	GO:0002790//peptide secretion;GO:0006605//protein targeting;GO:0006810//transport;GO:0006886//intracellular protein transport;GO:0008104//protein localization;GO:0008150//biological_process;GO:0009306//protein secretion;GO:0009987//cellular process;GO:0015031//protein transport;GO:0015833//peptide transport;GO:0032940//secretion by cell;GO:0033036//macromolecule localization;GO:0034613//cellular …
A72_00113	135	127	59.2067	57.6633	182	84.78	129	51.12	94	41.72	138	61.47	117	60.17	126	51.35	182	84.78	129	51.12	94	41.72	138	61.47	117	60.17	126	51.35	-0.0381054	0.912078	1	no	nusG	transcription antitermination factor [Bacillus velezensis UCMB5036] [Bacillus velezensis]	-	-	-	-	GO:0005575//cellular_component;GO:0005622//intracellular;GO:0005623//cell;GO:0005737//cytoplasm;GO:0005829//cytosol;GO:0044424//intracellular part;GO:0044444//cytoplasmic part;GO:0044464//cell part	-	GO:0006139//nucleobase-containing compound metabolic process;GO:0006351//transcription, DNA-templated;GO:0006353//DNA-templated transcription, termination;GO:0006355//regulation of transcription, DNA-templated;GO:0006725//cellular aromatic compound metabolic process;GO:0006807//nitrogen compound metabolic process;GO:0008150//biological_process;GO:0008152//metabolic process;GO:0009058//biosyntheti…
A72_00114	9517	7476.67	5716.78	4693.85	7928	5123.61	10171	5591.33	10452	6435.41	6895	4260.54	7008	5000.34	8527	4820.66	7928	5123.61	10171	5591.33	10452	6435.41	6895	4260.54	7008	5000.34	8527	4820.66	-0.284433	0.186924	0.418777	no	rplK	50S ribosomal protein L11 [Bacillus subtilis subsp. subtilis str. 168] [Bacillus subtilis]	Genetic Information Processing	Translation	ko03010//Ribosome	K02867	GO:0000315//organellar large ribosomal subunit;GO:0005575//cellular_component;GO:0005618//cell wall;GO:0005622//intracellular;GO:0005623//cell;GO:0005737//cytoplasm;GO:0005829//cytosol;GO:0005840//ribosome;GO:0015934//large ribosomal subunit;GO:0022625//cytosolic large ribosomal subunit;GO:0022626//cytosolic ribosome;GO:0030312//external encapsulating structure;GO:0032991//macromolecular complex;…	GO:0003674//molecular_function;GO:0003676//nucleic acid binding;GO:0003723//RNA binding;GO:0003735//structural constituent of ribosome;GO:0005198//structural molecule activity;GO:0005488//binding;GO:0019843//rRNA binding;GO:0097159//organic cyclic compound binding;GO:1901363//heterocyclic compound binding	GO:0000027//ribosomal large subunit assembly;GO:0006412//translation;GO:0006415//translational termination;GO:0006518//peptide metabolic process;GO:0006807//nitrogen compound metabolic process;GO:0006950//response to stress;GO:0006996//organelle organization;GO:0007154//cell communication;GO:0008150//biological_process;GO:0008152//metabolic process;GO:0009058//biosynthetic process;GO:0009059//mac…
A72_00115	7062.67	5630.67	2589.38	2146.88	6717	2645.58	7648	2562.31	6823	2560.26	5314	2001.17	4987	2168.59	6591	2270.88	6717	2645.58	7648	2562.31	6823	2560.26	5314	2001.17	4987	2168.59	6591	2270.88	-0.270367	0.193387	0.426591	no	rplA	RplA [Bacillus amyloliquefaciens subsp. plantarum str. FZB42] [Bacillus amyloliquefaciens]	Genetic Information Processing	Translation	ko03010//Ribosome	K02863	GO:0000311//plastid large ribosomal subunit;GO:0005575//cellular_component;GO:0005618//cell wall;GO:0005622//intracellular;GO:0005623//cell;GO:0005737//cytoplasm;GO:0005762//mitochondrial large ribosomal subunit;GO:0005829//cytosol;GO:0005840//ribosome;GO:0005886//plasma membrane;GO:0015934//large ribosomal subunit;GO:0016020//membrane;GO:0022625//cytosolic large ribosomal subunit;GO:0022626//cyt…	GO:0000049//tRNA binding;GO:0003674//molecular_function;GO:0003676//nucleic acid binding;GO:0003700//transcription factor activity, sequence-specific DNA binding;GO:0003723//RNA binding;GO:0003735//structural constituent of ribosome;GO:0005198//structural molecule activity;GO:0005488//binding;GO:0008092//cytoskeletal protein binding;GO:0019843//rRNA binding;GO:0030674//protein binding, bridging;G…	GO:0000027//ribosomal large subunit assembly;GO:0000470//maturation of LSU-rRNA;GO:0001558//regulation of cell growth;GO:0006139//nucleobase-containing compound metabolic process;GO:0006364//rRNA processing;GO:0006396//RNA processing;GO:0006412//translation;GO:0006417//regulation of translation;GO:0006446//regulation of translational initiation;GO:0006518//peptide metabolic process;GO:0006725//ce…
A72_00116	5786.67	6555.33	2992.83	3474.37	6896	3789.5	5157	2410.57	5307	2778.42	6253	3285.42	5476	3322.31	7937	3815.38	6896	3789.5	5157	2410.57	5307	2778.42	6253	3285.42	5476	3322.31	7937	3815.38	0.215241	0.356104	0.620306	no	rplJ	50S ribosomal protein L10 [Bacillus velezensis CAU B946] [Bacillus velezensis]	Genetic Information Processing	Translation	ko03010//Ribosome	K02864	GO:0005575//cellular_component;GO:0005618//cell wall;GO:0005622//intracellular;GO:0005623//cell;GO:0005737//cytoplasm;GO:0005829//cytosol;GO:0005840//ribosome;GO:0005886//plasma membrane;GO:0015934//large ribosomal subunit;GO:0016020//membrane;GO:0022625//cytosolic large ribosomal subunit;GO:0022626//cytosolic ribosome;GO:0030312//external encapsulating structure;GO:0032991//macromolecular comple…	GO:0003674//molecular_function;GO:0003676//nucleic acid binding;GO:0003723//RNA binding;GO:0003735//structural constituent of ribosome;GO:0005198//structural molecule activity;GO:0005488//binding;GO:0019843//rRNA binding;GO:0043021//ribonucleoprotein complex binding;GO:0043022//ribosome binding;GO:0044877//macromolecular complex binding;GO:0097159//organic cyclic compound binding;GO:1901363//hete…	GO:0006412//translation;GO:0006417//regulation of translation;GO:0006518//peptide metabolic process;GO:0006807//nitrogen compound metabolic process;GO:0008150//biological_process;GO:0008152//metabolic process;GO:0009058//biosynthetic process;GO:0009059//macromolecule biosynthetic process;GO:0009889//regulation of biosynthetic process;GO:0009890//negative regulation of biosynthetic process;GO:0009…
A72_00117	588	656.333	407.573	468.57	655	484.75	582	366.39	527	371.58	642	454.29	544	444.5	783	506.92	655	484.75	582	366.39	527	371.58	642	454.29	544	444.5	783	506.92	0.201205	0.377834	0.638741	no	rplL	50S ribosomal protein L7/L12 [Bacillus subtilis subsp. subtilis str. SC-8] [Bacillus subtilis]	Genetic Information Processing	Translation	ko03010//Ribosome	K02935	GO:0000315//organellar large ribosomal subunit;GO:0005575//cellular_component;GO:0005622//intracellular;GO:0005623//cell;GO:0005737//cytoplasm;GO:0005840//ribosome;GO:0022625//cytosolic large ribosomal subunit;GO:0032991//macromolecular complex;GO:0043226//organelle;GO:0043228//non-membrane-bounded organelle;GO:0043229//intracellular organelle;GO:0043232//intracellular non-membrane-bounded organe…	GO:0003674//molecular_function;GO:0003735//structural constituent of ribosome;GO:0005198//structural molecule activity	GO:0006412//translation;GO:0006518//peptide metabolic process;GO:0006807//nitrogen compound metabolic process;GO:0008150//biological_process;GO:0008152//metabolic process;GO:0009058//biosynthetic process;GO:0009059//macromolecule biosynthetic process;GO:0009987//cellular process;GO:0010467//gene expression;GO:0019538//protein metabolic process;GO:0034641//cellular nitrogen compound metabolic proc…
A72_00118	206.333	113.667	87.8167	51.63	209	94.95	193	74.58	217	93.92	93	40.4	153	76.74	95	37.75	209	94.95	193	74.58	217	93.92	93	40.4	153	76.74	95	37.75	-0.766285	0.0122557	0.0662434	no	MJ0882	methyltransferase small [Bacillus velezensis CAU B946] [Bacillus velezensis]	-	-	-	-	GO:0005575//cellular_component;GO:0005622//intracellular;GO:0005623//cell;GO:0005737//cytoplasm;GO:0044424//intracellular part;GO:0044464//cell part	GO:0003674//molecular_function;GO:0003824//catalytic activity;GO:0008168//methyltransferase activity;GO:0008170//N-methyltransferase activity;GO:0008171//O-methyltransferase activity;GO:0008173//RNA methyltransferase activity;GO:0008176//tRNA (guanine-N7-)-methyltransferase activity;GO:0008276//protein methyltransferase activity;GO:0008649//rRNA methyltransferase activity;GO:0008689//3-demethylub…	GO:0000154//rRNA modification;GO:0001510//RNA methylation;GO:0006364//rRNA processing;GO:0006396//RNA processing;GO:0006400//tRNA modification;GO:0006412//translation;GO:0006464//cellular protein modification process;GO:0006631//fatty acid metabolic process;GO:0006744//ubiquinone biosynthetic process;GO:0008150//biological_process;GO:0008152//metabolic process;GO:0009102//biotin biosynthetic proc…
A72_00119	16652.7	15549.7	1186	1152.33	16607	1276.4	20458	1337.52	12893	944.09	14598	1072.77	13011	1104.08	19040	1280.15	16607	1276.4	20458	1337.52	12893	944.09	14598	1072.77	13011	1104.08	19040	1280.15	-0.04155	0.853058	0.974774	no	rpoB	DNA-directed RNA polymerase subunit beta [Bacillus sp. 916]	Genetic Information Processing	Transcription	ko03020//RNA polymerase	K03043	GO:0000345//cytosolic DNA-directed RNA polymerase complex;GO:0000428//DNA-directed RNA polymerase complex;GO:0005575//cellular_component;GO:0005622//intracellular;GO:0005623//cell;GO:0030880//RNA polymerase complex;GO:0032991//macromolecular complex;GO:0044424//intracellular part;GO:0044464//cell part;GO:0061695//transferase complex, transferring phosphorus-containing groups;GO:1902494//catalytic…	GO:0001882//nucleoside binding;GO:0003674//molecular_function;GO:0003676//nucleic acid binding;GO:0003677//DNA binding;GO:0003824//catalytic activity;GO:0003899//DNA-directed RNA polymerase activity;GO:0005488//binding;GO:0016740//transferase activity;GO:0016772//transferase activity, transferring phosphorus-containing groups;GO:0016779//nucleotidyltransferase activity;GO:0032549//ribonucleoside …	GO:0006139//nucleobase-containing compound metabolic process;GO:0006351//transcription, DNA-templated;GO:0006725//cellular aromatic compound metabolic process;GO:0006807//nitrogen compound metabolic process;GO:0008150//biological_process;GO:0008152//metabolic process;GO:0009058//biosynthetic process;GO:0009059//macromolecule biosynthetic process;GO:0009987//cellular process;GO:0010467//gene expre…
A72_00120	15600	16358.3	1107.22	1207.39	18059	1381.06	19654	1278.53	9087	662.07	15197	1111.21	13947	1177.59	19931	1333.36	18059	1381.06	19654	1278.53	9087	662.07	15197	1111.21	13947	1177.59	19931	1333.36	0.124946	0.644011	0.851701	no	rpoC	DNA-directed RNA polymerase subunit beta' [Bacillus velezensis CAU B946] [Bacillus velezensis]	Genetic Information Processing	Transcription	ko03020//RNA polymerase	K03046	GO:0000345//cytosolic DNA-directed RNA polymerase complex;GO:0000428//DNA-directed RNA polymerase complex;GO:0005575//cellular_component;GO:0005622//intracellular;GO:0005623//cell;GO:0030880//RNA polymerase complex;GO:0031361//integral component of thylakoid membrane;GO:0032991//macromolecular complex;GO:0044424//intracellular part;GO:0044464//cell part;GO:0061695//transferase complex, transferri…	GO:0003674//molecular_function;GO:0003676//nucleic acid binding;GO:0003677//DNA binding;GO:0003824//catalytic activity;GO:0003899//DNA-directed RNA polymerase activity;GO:0005488//binding;GO:0005506//iron ion binding;GO:0009055//electron carrier activity;GO:0016740//transferase activity;GO:0016772//transferase activity, transferring phosphorus-containing groups;GO:0016779//nucleotidyltransferase …	GO:0006139//nucleobase-containing compound metabolic process;GO:0006351//transcription, DNA-templated;GO:0006725//cellular aromatic compound metabolic process;GO:0006807//nitrogen compound metabolic process;GO:0008150//biological_process;GO:0008152//metabolic process;GO:0009058//biosynthetic process;GO:0009059//macromolecule biosynthetic process;GO:0009987//cellular process;GO:0010467//gene expre…
A72_00121	484.667	381.667	499.55	413.413	505	558.36	526	494.71	423	445.58	315	333.01	412	502.94	418	404.29	505	558.36	526	494.71	423	445.58	315	333.01	412	502.94	418	404.29	-0.273044	0.257609	0.511937	no	rplGB	ribosomal protein L7Ae-like protein [Bacillus sp. 5B6]	Genetic Information Processing	Translation	ko03010//Ribosome	K07590	GO:0005575//cellular_component;GO:0005622//intracellular;GO:0005623//cell;GO:0005737//cytoplasm;GO:0005840//ribosome;GO:0032991//macromolecular complex;GO:0043226//organelle;GO:0043228//non-membrane-bounded organelle;GO:0043229//intracellular organelle;GO:0043232//intracellular non-membrane-bounded organelle;GO:0044424//intracellular part;GO:0044444//cytoplasmic part;GO:0044464//cell part;GO:1990…	GO:0003674//molecular_function;GO:0003676//nucleic acid binding;GO:0003723//RNA binding;GO:0003735//structural constituent of ribosome;GO:0005198//structural molecule activity;GO:0005488//binding;GO:0005524//ATP binding;GO:0008375//acetylglucosaminyltransferase activity;GO:0097159//organic cyclic compound binding;GO:1901363//heterocyclic compound binding	GO:0006364//rRNA processing;GO:0006412//translation;GO:0006518//peptide metabolic process;GO:0006807//nitrogen compound metabolic process;GO:0008033//tRNA processing;GO:0008150//biological_process;GO:0008152//metabolic process;GO:0009058//biosynthetic process;GO:0009059//macromolecule biosynthetic process;GO:0009987//cellular process;GO:0010467//gene expression;GO:0019538//protein metabolic proce…
A72_00122	6098.67	4116	3736.65	2622.37	5006	3305.04	6743	3786.85	6547	4118.06	3947	2491.56	3459	2521.33	4942	2854.21	5006	3305.04	6743	3786.85	6547	4118.06	3947	2491.56	3459	2521.33	4942	2854.21	-0.510876	0.0168758	0.0820695	no	rpsL	RpsL [Bacillus amyloliquefaciens subsp. plantarum str. FZB42] [Bacillus amyloliquefaciens]	Genetic Information Processing	Translation	ko03010//Ribosome	K02950	GO:0000314//organellar small ribosomal subunit;GO:0005575//cellular_component;GO:0005622//intracellular;GO:0005623//cell;GO:0005737//cytoplasm;GO:0005840//ribosome;GO:0015935//small ribosomal subunit;GO:0022627//cytosolic small ribosomal subunit;GO:0032991//macromolecular complex;GO:0043226//organelle;GO:0043228//non-membrane-bounded organelle;GO:0043229//intracellular organelle;GO:0043232//intra…	GO:0000049//tRNA binding;GO:0003674//molecular_function;GO:0003676//nucleic acid binding;GO:0003723//RNA binding;GO:0003735//structural constituent of ribosome;GO:0003743//translation initiation factor activity;GO:0005198//structural molecule activity;GO:0005488//binding;GO:0019843//rRNA binding;GO:0097159//organic cyclic compound binding;GO:1901363//heterocyclic compound binding	GO:0006412//translation;GO:0006413//translational initiation;GO:0006518//peptide metabolic process;GO:0006807//nitrogen compound metabolic process;GO:0008150//biological_process;GO:0008152//metabolic process;GO:0009058//biosynthetic process;GO:0009059//macromolecule biosynthetic process;GO:0009987//cellular process;GO:0010467//gene expression;GO:0019538//protein metabolic process;GO:0034641//cell…
A72_00123	3119.67	2099.33	1693.26	1187	2607	1523.85	3421	1700.96	3331	1854.98	1978	1105.47	1840	1187.44	2480	1268.09	2607	1523.85	3421	1700.96	3331	1854.98	1978	1105.47	1840	1187.44	2480	1268.09	-0.512486	0.0161992	0.0799709	no	rpsG	RpsG [Bacillus amyloliquefaciens subsp. plantarum str. FZB42] [Bacillus amyloliquefaciens]	Genetic Information Processing	Translation	ko03010//Ribosome	K02992	GO:0000314//organellar small ribosomal subunit;GO:0005575//cellular_component;GO:0005618//cell wall;GO:0005622//intracellular;GO:0005623//cell;GO:0005737//cytoplasm;GO:0005829//cytosol;GO:0005840//ribosome;GO:0005886//plasma membrane;GO:0015935//small ribosomal subunit;GO:0016020//membrane;GO:0022626//cytosolic ribosome;GO:0022627//cytosolic small ribosomal subunit;GO:0030312//external encapsulat…	GO:0000049//tRNA binding;GO:0003674//molecular_function;GO:0003676//nucleic acid binding;GO:0003723//RNA binding;GO:0003729//mRNA binding;GO:0003735//structural constituent of ribosome;GO:0005198//structural molecule activity;GO:0005488//binding;GO:0019843//rRNA binding;GO:0097159//organic cyclic compound binding;GO:1901363//heterocyclic compound binding	GO:0000028//ribosomal small subunit assembly;GO:0006412//translation;GO:0006417//regulation of translation;GO:0006518//peptide metabolic process;GO:0006807//nitrogen compound metabolic process;GO:0006996//organelle organization;GO:0008150//biological_process;GO:0008152//metabolic process;GO:0009058//biosynthetic process;GO:0009059//macromolecule biosynthetic process;GO:0009889//regulation of bios…
A72_00124	24345.7	17855.3	2991.04	2277.63	21146	2800.24	27652	3114.82	24239	3058.06	16644	2107.38	14768	2159.15	22154	2566.36	21146	2800.24	27652	3114.82	24239	3058.06	16644	2107.38	14768	2159.15	22154	2566.36	-0.393114	0.0638078	0.207245	no	fusA	FusA [Bacillus amyloliquefaciens subsp. plantarum str. FZB42] [Bacillus amyloliquefaciens]	-	-	-	-	GO:0005575//cellular_component;GO:0005618//cell wall;GO:0005622//intracellular;GO:0005623//cell;GO:0005737//cytoplasm;GO:0005829//cytosol;GO:0005886//plasma membrane;GO:0016020//membrane;GO:0030312//external encapsulating structure;GO:0044424//intracellular part;GO:0044444//cytoplasmic part;GO:0044464//cell part;GO:0071944//cell periphery	GO:0000166//nucleotide binding;GO:0001882//nucleoside binding;GO:0001883//purine nucleoside binding;GO:0003674//molecular_function;GO:0003676//nucleic acid binding;GO:0003723//RNA binding;GO:0003743//translation initiation factor activity;GO:0003746//translation elongation factor activity;GO:0003747//translation release factor activity;GO:0003824//catalytic activity;GO:0003924//GTPase activity;GO…	GO:0000103//sulfate assimilation;GO:0001514//selenocysteine incorporation;GO:0006412//translation;GO:0006413//translational initiation;GO:0006414//translational elongation;GO:0006415//translational termination;GO:0006518//peptide metabolic process;GO:0006807//nitrogen compound metabolic process;GO:0006950//response to stress;GO:0008150//biological_process;GO:0008152//metabolic process;GO:0009058/…
A72_00125	25185.7	20085	5385.6	4461.73	21259	4914.2	30314	5960.64	23984	5281.97	19566	4324.45	15715	4010.68	24974	5050.05	21259	4914.2	30314	5960.64	23984	5281.97	19566	4324.45	15715	4010.68	24974	5050.05	-0.271506	0.207068	0.444212	no	tuf	elongation factor Tu [Bacillus amyloliquefaciens DSM 7] [Bacillus amyloliquefaciens]	Organismal Systems	Environmental adaptation	ko04626//Plant-pathogen interaction	K02358	GO:0005575//cellular_component;GO:0005622//intracellular;GO:0005623//cell;GO:0005737//cytoplasm;GO:0043190//ATP-binding cassette (ABC) transporter complex;GO:0044424//intracellular part;GO:0044464//cell part	GO:0000166//nucleotide binding;GO:0001882//nucleoside binding;GO:0001883//purine nucleoside binding;GO:0003674//molecular_function;GO:0003676//nucleic acid binding;GO:0003723//RNA binding;GO:0003743//translation initiation factor activity;GO:0003746//translation elongation factor activity;GO:0003747//translation release factor activity;GO:0003824//catalytic activity;GO:0003924//GTPase activity;GO…	GO:0000103//sulfate assimilation;GO:0001514//selenocysteine incorporation;GO:0006412//translation;GO:0006413//translational initiation;GO:0006414//translational elongation;GO:0006415//translational termination;GO:0006518//peptide metabolic process;GO:0006807//nitrogen compound metabolic process;GO:0006950//response to stress;GO:0008150//biological_process;GO:0008152//metabolic process;GO:0009058/…
A72_00126	46.6667	52.3333	12.58	14.5233	66	18.81	40	9.7	34	9.23	53	14.44	49	15.42	55	13.71	66	18.81	40	9.7	34	9.23	53	14.44	49	15.42	55	13.71	0.207241	0.569658	0.79829	no	ybaC	aminopeptidase [Bacillus velezensis]	-	-	-	-	-	GO:0003674//molecular_function;GO:0003824//catalytic activity;GO:0004177//aminopeptidase activity;GO:0008233//peptidase activity;GO:0008236//serine-type peptidase activity;GO:0008238//exopeptidase activity;GO:0016787//hydrolase activity;GO:0016788//hydrolase activity, acting on ester bonds;GO:0047570//3-oxoadipate enol-lactonase activity;GO:0070011//peptidase activity, acting on L-amino acid pept…	GO:0006112//energy reserve metabolic process;GO:0006508//proteolysis;GO:0006807//nitrogen compound metabolic process;GO:0008150//biological_process;GO:0008152//metabolic process;GO:0009102//biotin biosynthetic process;GO:0009234//menaquinone biosynthetic process;GO:0015979//photosynthesis;GO:0019538//protein metabolic process;GO:0030163//protein catabolic process;GO:0042952//beta-ketoadipate path…
A72_00127	1475.33	1145.33	1229.23	1008.83	1451	1292.8	1434	1086.81	1541	1308.07	1234	1051.23	1268	1247.31	934	727.96	1451	1292.8	1434	1086.81	1541	1308.07	1234	1051.23	1268	1247.31	934	727.96	-0.285063	0.248581	0.50065	no	rpsJ	30S ribosomal protein S10 [Bacillus subtilis subsp. subtilis str. 168] [Bacillus subtilis]	Genetic Information Processing	Translation	ko03010//Ribosome	K02946	GO:0000314//organellar small ribosomal subunit;GO:0005575//cellular_component;GO:0005622//intracellular;GO:0005623//cell;GO:0005737//cytoplasm;GO:0005829//cytosol;GO:0005840//ribosome;GO:0015935//small ribosomal subunit;GO:0022626//cytosolic ribosome;GO:0022627//cytosolic small ribosomal subunit;GO:0032991//macromolecular complex;GO:0043226//organelle;GO:0043228//non-membrane-bounded organelle;GO…	GO:0001072//transcription antitermination factor activity, RNA binding;GO:0003674//molecular_function;GO:0003676//nucleic acid binding;GO:0003723//RNA binding;GO:0003735//structural constituent of ribosome;GO:0005198//structural molecule activity;GO:0005488//binding;GO:0019843//rRNA binding;GO:0097159//organic cyclic compound binding;GO:1901363//heterocyclic compound binding	GO:0006355//regulation of transcription, DNA-templated;GO:0006412//translation;GO:0006518//peptide metabolic process;GO:0006807//nitrogen compound metabolic process;GO:0008150//biological_process;GO:0008152//metabolic process;GO:0009058//biosynthetic process;GO:0009059//macromolecule biosynthetic process;GO:0009889//regulation of biosynthetic process;GO:0009987//cellular process;GO:0010467//gene …
A72_00128	4021.67	3199	1642.18	1392.81	3853	1683.76	3949	1467.94	4263	1774.85	3182	1329.54	3958	1909.63	2457	939.26	3853	1683.76	3949	1467.94	4263	1774.85	3182	1329.54	3958	1909.63	2457	939.26	-0.237617	0.363827	0.626365	no	rplC	ribosomal protein L3 (BL3) [Bacillus amyloliquefaciens DSM 7] [Bacillus amyloliquefaciens]	Genetic Information Processing	Translation	ko03010//Ribosome	K02906	GO:0005575//cellular_component;GO:0005622//intracellular;GO:0005623//cell;GO:0005737//cytoplasm;GO:0005829//cytosol;GO:0005840//ribosome;GO:0005886//plasma membrane;GO:0015934//large ribosomal subunit;GO:0016020//membrane;GO:0022625//cytosolic large ribosomal subunit;GO:0022626//cytosolic ribosome;GO:0032991//macromolecular complex;GO:0043226//organelle;GO:0043228//non-membrane-bounded organelle;…	GO:0003674//molecular_function;GO:0003676//nucleic acid binding;GO:0003723//RNA binding;GO:0003735//structural constituent of ribosome;GO:0005198//structural molecule activity;GO:0005488//binding;GO:0019843//rRNA binding;GO:0097159//organic cyclic compound binding;GO:1901363//heterocyclic compound binding	GO:0000027//ribosomal large subunit assembly;GO:0006139//nucleobase-containing compound metabolic process;GO:0006364//rRNA processing;GO:0006396//RNA processing;GO:0006412//translation;GO:0006518//peptide metabolic process;GO:0006725//cellular aromatic compound metabolic process;GO:0006807//nitrogen compound metabolic process;GO:0006996//organelle organization;GO:0008150//biological_process;GO:00…
A72_00129	2209.33	1498.67	910.873	663.283	2167	956.08	2189	821.53	2272	955.01	1310	552.62	2052	999.56	1134	437.67	2167	956.08	2189	821.53	2272	955.01	1310	552.62	2052	999.56	1134	437.67	-0.457625	0.11039	0.298785	no	rplD	50S ribosomal protein L4 BL4 [Bacillus velezensis CAU B946] [Bacillus velezensis]	Genetic Information Processing	Translation	ko03010//Ribosome	K02926	GO:0005575//cellular_component;GO:0005618//cell wall;GO:0005622//intracellular;GO:0005623//cell;GO:0005737//cytoplasm;GO:0005829//cytosol;GO:0005840//ribosome;GO:0005844//polysome;GO:0005886//plasma membrane;GO:0015934//large ribosomal subunit;GO:0016012//sarcoglycan complex;GO:0016020//membrane;GO:0016021//integral component of membrane;GO:0022625//cytosolic large ribosomal subunit;GO:0022626//c…	GO:0001130//bacterial-type RNA polymerase transcription factor activity, sequence-specific DNA binding;GO:0001217//bacterial-type RNA polymerase transcriptional repressor activity, sequence-specific DNA binding;GO:0003674//molecular_function;GO:0003676//nucleic acid binding;GO:0003700//transcription factor activity, sequence-specific DNA binding;GO:0003723//RNA binding;GO:0003735//structural cons…	GO:0006139//nucleobase-containing compound metabolic process;GO:0006351//transcription, DNA-templated;GO:0006353//DNA-templated transcription, termination;GO:0006355//regulation of transcription, DNA-templated;GO:0006412//translation;GO:0006417//regulation of translation;GO:0006518//peptide metabolic process;GO:0006725//cellular aromatic compound metabolic process;GO:0006807//nitrogen compound me…
A72_00130	608.667	362.333	547.26	351.987	664	634.74	525	426.9	637	580.14	320	292.48	557	587.87	210	175.61	664	634.74	525	426.9	637	580.14	320	292.48	557	587.87	210	175.61	-0.636706	0.0747663	0.230926	no	rplW	50S ribosomal protein L23 [Bacillus subtilis subsp. subtilis str. 168] [Bacillus subtilis]	Genetic Information Processing	Translation	ko03010//Ribosome	K02892	GO:0005575//cellular_component;GO:0005622//intracellular;GO:0005623//cell;GO:0005737//cytoplasm;GO:0005829//cytosol;GO:0005840//ribosome;GO:0005886//plasma membrane;GO:0015934//large ribosomal subunit;GO:0016020//membrane;GO:0022625//cytosolic large ribosomal subunit;GO:0022626//cytosolic ribosome;GO:0032991//macromolecular complex;GO:0043226//organelle;GO:0043228//non-membrane-bounded organelle;…	GO:0003674//molecular_function;GO:0003676//nucleic acid binding;GO:0003723//RNA binding;GO:0003735//structural constituent of ribosome;GO:0005198//structural molecule activity;GO:0005488//binding;GO:0019843//rRNA binding;GO:0097159//organic cyclic compound binding;GO:1901363//heterocyclic compound binding	GO:0000027//ribosomal large subunit assembly;GO:0006412//translation;GO:0006518//peptide metabolic process;GO:0006807//nitrogen compound metabolic process;GO:0006996//organelle organization;GO:0008150//biological_process;GO:0008152//metabolic process;GO:0009058//biosynthetic process;GO:0009059//macromolecule biosynthetic process;GO:0009987//cellular process;GO:0010467//gene expression;GO:0016043/…
A72_00131	7050	4963.33	2170.7	1638.05	6616	2183.99	7205	2023.15	7329	2304.97	4526	1428.53	6511	2372.99	3853	1112.63	6616	2183.99	7205	2023.15	7329	2304.97	4526	1428.53	6511	2372.99	3853	1112.63	-0.406183	0.134721	0.343405	no	rplB	RplB [Bacillus amyloliquefaciens subsp. plantarum str. FZB42] [Bacillus amyloliquefaciens]	Genetic Information Processing	Translation	ko03010//Ribosome	K02886	GO:0000315//organellar large ribosomal subunit;GO:0005575//cellular_component;GO:0005622//intracellular;GO:0005623//cell;GO:0005737//cytoplasm;GO:0005829//cytosol;GO:0005840//ribosome;GO:0005886//plasma membrane;GO:0015934//large ribosomal subunit;GO:0016020//membrane;GO:0022625//cytosolic large ribosomal subunit;GO:0022626//cytosolic ribosome;GO:0032991//macromolecular complex;GO:0043226//organe…	GO:0003674//molecular_function;GO:0003676//nucleic acid binding;GO:0003723//RNA binding;GO:0003735//structural constituent of ribosome;GO:0003824//catalytic activity;GO:0005198//structural molecule activity;GO:0005488//binding;GO:0008270//zinc ion binding;GO:0016740//transferase activity;GO:0019843//rRNA binding;GO:0043167//ion binding;GO:0043169//cation binding;GO:0046872//metal ion binding;GO:0…	GO:0000027//ribosomal large subunit assembly;GO:0002181//cytoplasmic translation;GO:0006412//translation;GO:0006518//peptide metabolic process;GO:0006807//nitrogen compound metabolic process;GO:0006996//organelle organization;GO:0008150//biological_process;GO:0008152//metabolic process;GO:0009058//biosynthetic process;GO:0009059//macromolecule biosynthetic process;GO:0009987//cellular process;GO:…
A72_00132	859	418	783.87	411.91	623	614.76	994	834.34	960	902.51	376	354.75	544	592.67	334	288.31	623	614.76	994	834.34	960	902.51	376	354.75	544	592.67	334	288.31	-0.928285	0.00123823	0.0125537	no	rpsS	30S ribosomal protein S19 [Bacillus subtilis subsp. subtilis str. 168] [Bacillus subtilis]	Genetic Information Processing	Translation	ko03010//Ribosome	K02965	GO:0000314//organellar small ribosomal subunit;GO:0005575//cellular_component;GO:0005622//intracellular;GO:0005623//cell;GO:0005737//cytoplasm;GO:0005829//cytosol;GO:0005840//ribosome;GO:0005886//plasma membrane;GO:0015935//small ribosomal subunit;GO:0016020//membrane;GO:0022626//cytosolic ribosome;GO:0022627//cytosolic small ribosomal subunit;GO:0032991//macromolecular complex;GO:0043226//organe…	GO:0000049//tRNA binding;GO:0003674//molecular_function;GO:0003676//nucleic acid binding;GO:0003723//RNA binding;GO:0003735//structural constituent of ribosome;GO:0005198//structural molecule activity;GO:0005488//binding;GO:0019843//rRNA binding;GO:0097159//organic cyclic compound binding;GO:1901363//heterocyclic compound binding	GO:0000028//ribosomal small subunit assembly;GO:0006412//translation;GO:0006518//peptide metabolic process;GO:0006807//nitrogen compound metabolic process;GO:0006996//organelle organization;GO:0008150//biological_process;GO:0008152//metabolic process;GO:0009058//biosynthetic process;GO:0009059//macromolecule biosynthetic process;GO:0009987//cellular process;GO:0010467//gene expression;GO:0016043/…
A72_00133	909.333	520.333	684.573	420.023	932	750.26	900	616.28	896	687.18	466	358.67	706	627.47	389	273.93	932	750.26	900	616.28	896	687.18	466	358.67	706	627.47	389	273.93	-0.704736	0.0149412	0.0761702	no	rplV	50S ribosomal protein L22 [Bacillus subtilis subsp. subtilis str. 168] [Bacillus subtilis]	Genetic Information Processing	Translation	ko03010//Ribosome	K02890	GO:0000311//plastid large ribosomal subunit;GO:0005575//cellular_component;GO:0005618//cell wall;GO:0005622//intracellular;GO:0005623//cell;GO:0005737//cytoplasm;GO:0005829//cytosol;GO:0005840//ribosome;GO:0005844//polysome;GO:0015934//large ribosomal subunit;GO:0022625//cytosolic large ribosomal subunit;GO:0022626//cytosolic ribosome;GO:0030312//external encapsulating structure;GO:0032991//macro…	GO:0003674//molecular_function;GO:0003676//nucleic acid binding;GO:0003723//RNA binding;GO:0003735//structural constituent of ribosome;GO:0005198//structural molecule activity;GO:0005488//binding;GO:0019843//rRNA binding;GO:0097159//organic cyclic compound binding;GO:1901363//heterocyclic compound binding	GO:0006412//translation;GO:0006518//peptide metabolic process;GO:0006807//nitrogen compound metabolic process;GO:0006996//organelle organization;GO:0008150//biological_process;GO:0008152//metabolic process;GO:0009058//biosynthetic process;GO:0009059//macromolecule biosynthetic process;GO:0009987//cellular process;GO:0010467//gene expression;GO:0016043//cellular component organization;GO:0019538//…
A72_00134	2246.33	1384.67	878.137	583.203	2242	939.49	2347	836.58	2150	858.34	1154	462.36	1952	903.09	1048	384.16	2242	939.49	2347	836.58	2150	858.34	1154	462.36	1952	903.09	1048	384.16	-0.590447	0.0450139	0.160591	no	rpsC	RpsC [Bacillus amyloliquefaciens subsp. plantarum str. FZB42] [Bacillus amyloliquefaciens]	Genetic Information Processing	Translation	ko03010//Ribosome	K02982	GO:0000312//plastid small ribosomal subunit;GO:0005575//cellular_component;GO:0005618//cell wall;GO:0005622//intracellular;GO:0005623//cell;GO:0005737//cytoplasm;GO:0005761//mitochondrial ribosome;GO:0005829//cytosol;GO:0005840//ribosome;GO:0005886//plasma membrane;GO:0015935//small ribosomal subunit;GO:0016020//membrane;GO:0022626//cytosolic ribosome;GO:0022627//cytosolic small ribosomal subunit…	GO:0003674//molecular_function;GO:0003676//nucleic acid binding;GO:0003723//RNA binding;GO:0003735//structural constituent of ribosome;GO:0003852//2-isopropylmalate synthase activity;GO:0005198//structural molecule activity;GO:0005488//binding;GO:0019843//rRNA binding;GO:0097159//organic cyclic compound binding;GO:1901363//heterocyclic compound binding	GO:0000028//ribosomal small subunit assembly;GO:0002181//cytoplasmic translation;GO:0006412//translation;GO:0006518//peptide metabolic process;GO:0006807//nitrogen compound metabolic process;GO:0006996//organelle organization;GO:0008150//biological_process;GO:0008152//metabolic process;GO:0009058//biosynthetic process;GO:0009059//macromolecule biosynthetic process;GO:0009098//leucine biosynthetic…
A72_00135	890	501.333	525.07	321.003	822	520.24	918	494.21	930	560.76	392	237.21	759	530.36	353	195.44	822	520.24	918	494.21	930	560.76	392	237.21	759	530.36	353	195.44	-0.709921	0.0283617	0.117405	no	rplP	RplP [Bacillus amyloliquefaciens subsp. plantarum str. FZB42] [Bacillus amyloliquefaciens]	Genetic Information Processing	Translation	ko03010//Ribosome	K02878	GO:0000315//organellar large ribosomal subunit;GO:0005575//cellular_component;GO:0005622//intracellular;GO:0005623//cell;GO:0005737//cytoplasm;GO:0005829//cytosol;GO:0005840//ribosome;GO:0005886//plasma membrane;GO:0015934//large ribosomal subunit;GO:0016020//membrane;GO:0022625//cytosolic large ribosomal subunit;GO:0022626//cytosolic ribosome;GO:0032991//macromolecular complex;GO:0043226//organe…	GO:0000049//tRNA binding;GO:0003674//molecular_function;GO:0003676//nucleic acid binding;GO:0003723//RNA binding;GO:0003735//structural constituent of ribosome;GO:0005198//structural molecule activity;GO:0005488//binding;GO:0019843//rRNA binding;GO:0097159//organic cyclic compound binding;GO:1901363//heterocyclic compound binding	GO:0000027//ribosomal large subunit assembly;GO:0006412//translation;GO:0006518//peptide metabolic process;GO:0006807//nitrogen compound metabolic process;GO:0006996//organelle organization;GO:0008150//biological_process;GO:0008152//metabolic process;GO:0009058//biosynthetic process;GO:0009059//macromolecule biosynthetic process;GO:0009987//cellular process;GO:0010467//gene expression;GO:0016043/…
A72_00136	45.3333	19	57.73	26.39	44	60.27	51	59.42	41	53.5	13	17.03	30	45.37	14	16.77	44	60.27	51	59.42	41	53.5	13	17.03	30	45.37	14	16.77	-1.12933	0.00521056	0.0357566	yes	rpmC	large subunit ribosomal protein L29 [Bacillus amyloliquefaciens Y2] [Bacillus amyloliquefaciens]	Genetic Information Processing	Translation	ko03010//Ribosome	K02904	GO:0000315//organellar large ribosomal subunit;GO:0005575//cellular_component;GO:0005622//intracellular;GO:0005623//cell;GO:0005737//cytoplasm;GO:0005761//mitochondrial ribosome;GO:0005829//cytosol;GO:0005840//ribosome;GO:0015934//large ribosomal subunit;GO:0022625//cytosolic large ribosomal subunit;GO:0022626//cytosolic ribosome;GO:0032991//macromolecular complex;GO:0043226//organelle;GO:0043228…	GO:0000166//nucleotide binding;GO:0003674//molecular_function;GO:0003676//nucleic acid binding;GO:0003723//RNA binding;GO:0003735//structural constituent of ribosome;GO:0004826//phenylalanine-tRNA ligase activity;GO:0005198//structural molecule activity;GO:0005488//binding;GO:0005524//ATP binding;GO:0019843//rRNA binding;GO:0097159//organic cyclic compound binding;GO:1901363//heterocyclic compoun…	GO:0000027//ribosomal large subunit assembly;GO:0006412//translation;GO:0006432//phenylalanyl-tRNA aminoacylation;GO:0006518//peptide metabolic process;GO:0006807//nitrogen compound metabolic process;GO:0006996//organelle organization;GO:0008150//biological_process;GO:0008152//metabolic process;GO:0009058//biosynthetic process;GO:0009059//macromolecule biosynthetic process;GO:0009987//cellular pr…
A72_00137	95.3333	45	92.9467	48.9067	91	94.9	92	81.61	103	102.33	27	26.92	89	102.47	19	17.33	91	94.9	92	81.61	103	102.33	27	26.92	89	102.47	19	17.33	-0.926372	0.059907	0.198162	no	rpsQ	RpsQ [Bacillus amyloliquefaciens subsp. plantarum str. FZB42] [Bacillus amyloliquefaciens]	Genetic Information Processing	Translation	ko03010//Ribosome	K02961	GO:0005575//cellular_component;GO:0005622//intracellular;GO:0005623//cell;GO:0005737//cytoplasm;GO:0005829//cytosol;GO:0005840//ribosome;GO:0005886//plasma membrane;GO:0015935//small ribosomal subunit;GO:0016020//membrane;GO:0022626//cytosolic ribosome;GO:0022627//cytosolic small ribosomal subunit;GO:0032991//macromolecular complex;GO:0043226//organelle;GO:0043228//non-membrane-bounded organelle;…	GO:0003674//molecular_function;GO:0003676//nucleic acid binding;GO:0003723//RNA binding;GO:0003735//structural constituent of ribosome;GO:0005198//structural molecule activity;GO:0005488//binding;GO:0019843//rRNA binding;GO:0097159//organic cyclic compound binding;GO:1901363//heterocyclic compound binding	GO:0006412//translation;GO:0006518//peptide metabolic process;GO:0006807//nitrogen compound metabolic process;GO:0008150//biological_process;GO:0008152//metabolic process;GO:0009058//biosynthetic process;GO:0009059//macromolecule biosynthetic process;GO:0009987//cellular process;GO:0010467//gene expression;GO:0019538//protein metabolic process;GO:0034641//cellular nitrogen compound metabolic proc…
A72_00138	478.667	297.333	337.12	226.56	641	478.25	420	266.55	375	266.56	231	164.79	488	401.98	173	112.91	641	478.25	420	266.55	375	266.56	231	164.79	488	401.98	173	112.91	-0.573369	0.150049	0.368575	no	rplN	ribosomal protein L14 [Bacillus amyloliquefaciens DSM 7] [Bacillus amyloliquefaciens]	Genetic Information Processing	Translation	ko03010//Ribosome	K02874	GO:0000315//organellar large ribosomal subunit;GO:0005575//cellular_component;GO:0005622//intracellular;GO:0005623//cell;GO:0005737//cytoplasm;GO:0005829//cytosol;GO:0005840//ribosome;GO:0005886//plasma membrane;GO:0015934//large ribosomal subunit;GO:0016020//membrane;GO:0022625//cytosolic large ribosomal subunit;GO:0022626//cytosolic ribosome;GO:0032991//macromolecular complex;GO:0043226//organe…	GO:0003674//molecular_function;GO:0003676//nucleic acid binding;GO:0003723//RNA binding;GO:0003735//structural constituent of ribosome;GO:0005198//structural molecule activity;GO:0005488//binding;GO:0019843//rRNA binding;GO:0070180//large ribosomal subunit rRNA binding;GO:0097159//organic cyclic compound binding;GO:1901363//heterocyclic compound binding	GO:0006412//translation;GO:0006518//peptide metabolic process;GO:0006807//nitrogen compound metabolic process;GO:0008150//biological_process;GO:0008152//metabolic process;GO:0009058//biosynthetic process;GO:0009059//macromolecule biosynthetic process;GO:0009987//cellular process;GO:0010467//gene expression;GO:0019538//protein metabolic process;GO:0034641//cellular nitrogen compound metabolic proc…
A72_00139	444.333	248.667	369.793	225.4	592	522.38	399	299.49	342	287.51	186	156.93	430	418.92	130	100.35	592	522.38	399	299.49	342	287.51	186	156.93	430	418.92	130	100.35	-0.714232	0.0949121	0.26928	no	rplX	50S ribosomal protein L24 [Bacillus subtilis subsp. subtilis str. 168] [Bacillus subtilis]	Genetic Information Processing	Translation	ko03010//Ribosome	K02895	GO:0000315//organellar large ribosomal subunit;GO:0005575//cellular_component;GO:0005618//cell wall;GO:0005622//intracellular;GO:0005623//cell;GO:0005737//cytoplasm;GO:0005829//cytosol;GO:0005840//ribosome;GO:0009295//nucleoid;GO:0015934//large ribosomal subunit;GO:0022625//cytosolic large ribosomal subunit;GO:0022626//cytosolic ribosome;GO:0030312//external encapsulating structure;GO:0032991//ma…	GO:0003674//molecular_function;GO:0003676//nucleic acid binding;GO:0003677//DNA binding;GO:0003723//RNA binding;GO:0003735//structural constituent of ribosome;GO:0005198//structural molecule activity;GO:0005488//binding;GO:0019843//rRNA binding;GO:0097159//organic cyclic compound binding;GO:1901363//heterocyclic compound binding	GO:0000027//ribosomal large subunit assembly;GO:0006412//translation;GO:0006518//peptide metabolic process;GO:0006807//nitrogen compound metabolic process;GO:0006996//organelle organization;GO:0008150//biological_process;GO:0008152//metabolic process;GO:0009058//biosynthetic process;GO:0009059//macromolecule biosynthetic process;GO:0009987//cellular process;GO:0010467//gene expression;GO:0016043/…
A72_00140	1087.33	694	519.09	355.687	1233	628.62	1093	474.01	936	454.64	628	306.13	962	541.5	492	219.43	1233	628.62	1093	474.01	936	454.64	628	306.13	962	541.5	492	219.43	-0.545378	0.0762534	0.234099	no	rplE	RplE [Bacillus amyloliquefaciens subsp. plantarum str. FZB42] [Bacillus amyloliquefaciens]	Genetic Information Processing	Translation	ko03010//Ribosome	K02931	GO:0005575//cellular_component;GO:0005622//intracellular;GO:0005623//cell;GO:0005737//cytoplasm;GO:0005829//cytosol;GO:0005840//ribosome;GO:0005886//plasma membrane;GO:0015934//large ribosomal subunit;GO:0016020//membrane;GO:0022625//cytosolic large ribosomal subunit;GO:0022626//cytosolic ribosome;GO:0032991//macromolecular complex;GO:0043226//organelle;GO:0043228//non-membrane-bounded organelle;…	GO:0000049//tRNA binding;GO:0003674//molecular_function;GO:0003676//nucleic acid binding;GO:0003723//RNA binding;GO:0003735//structural constituent of ribosome;GO:0005198//structural molecule activity;GO:0005488//binding;GO:0008097//5S rRNA binding;GO:0019843//rRNA binding;GO:0097159//organic cyclic compound binding;GO:1901363//heterocyclic compound binding	GO:0000027//ribosomal large subunit assembly;GO:0006412//translation;GO:0006518//peptide metabolic process;GO:0006807//nitrogen compound metabolic process;GO:0006996//organelle organization;GO:0008150//biological_process;GO:0008152//metabolic process;GO:0009058//biosynthetic process;GO:0009059//macromolecule biosynthetic process;GO:0009987//cellular process;GO:0010467//gene expression;GO:0016043/…
A72_00141	94.3333	61.3333	129.98	91.8067	109	161.34	111	139.76	63	88.84	55	77.84	90	147.08	39	50.5	109	161.34	111	139.76	63	88.84	55	77.84	90	147.08	39	50.5	-0.501619	0.1889	0.420831	no	rpsN1	30S ribosomal protein S14 [Bacillus subtilis subsp. subtilis str. 168] [Bacillus subtilis]	Genetic Information Processing	Translation	ko03010//Ribosome	K02954	GO:0005575//cellular_component;GO:0005622//intracellular;GO:0005623//cell;GO:0005737//cytoplasm;GO:0005840//ribosome;GO:0015935//small ribosomal subunit;GO:0032991//macromolecular complex;GO:0043226//organelle;GO:0043228//non-membrane-bounded organelle;GO:0043229//intracellular organelle;GO:0043232//intracellular non-membrane-bounded organelle;GO:0044391//ribosomal subunit;GO:0044422//organelle p…	GO:0003674//molecular_function;GO:0003676//nucleic acid binding;GO:0003723//RNA binding;GO:0003735//structural constituent of ribosome;GO:0005198//structural molecule activity;GO:0005488//binding;GO:0019843//rRNA binding;GO:0043167//ion binding;GO:0043169//cation binding;GO:0046872//metal ion binding;GO:0097159//organic cyclic compound binding;GO:1901363//heterocyclic compound binding	GO:0006412//translation;GO:0006518//peptide metabolic process;GO:0006807//nitrogen compound metabolic process;GO:0008150//biological_process;GO:0008152//metabolic process;GO:0009058//biosynthetic process;GO:0009059//macromolecule biosynthetic process;GO:0009987//cellular process;GO:0010467//gene expression;GO:0019538//protein metabolic process;GO:0034641//cellular nitrogen compound metabolic proc…
A72_00142	952	624.667	612.387	429.797	995	686.55	1033	606.3	828	544.31	539	355.6	809	616.3	526	317.49	995	686.55	1033	606.3	828	544.31	539	355.6	809	616.3	526	317.49	-0.510789	0.0594916	0.197152	no	rpsH	RpsH [Bacillus amyloliquefaciens subsp. plantarum str. FZB42] [Bacillus amyloliquefaciens]	Genetic Information Processing	Translation	ko03010//Ribosome	K02994	GO:0005575//cellular_component;GO:0005622//intracellular;GO:0005623//cell;GO:0005737//cytoplasm;GO:0005829//cytosol;GO:0005840//ribosome;GO:0015935//small ribosomal subunit;GO:0022626//cytosolic ribosome;GO:0022627//cytosolic small ribosomal subunit;GO:0032991//macromolecular complex;GO:0043226//organelle;GO:0043228//non-membrane-bounded organelle;GO:0043229//intracellular organelle;GO:0043232//i…	GO:0003674//molecular_function;GO:0003676//nucleic acid binding;GO:0003723//RNA binding;GO:0003735//structural constituent of ribosome;GO:0005198//structural molecule activity;GO:0005488//binding;GO:0019843//rRNA binding;GO:0097159//organic cyclic compound binding;GO:1901363//heterocyclic compound binding	GO:0000028//ribosomal small subunit assembly;GO:0006412//translation;GO:0006417//regulation of translation;GO:0006518//peptide metabolic process;GO:0006807//nitrogen compound metabolic process;GO:0006996//organelle organization;GO:0008150//biological_process;GO:0008152//metabolic process;GO:0009058//biosynthetic process;GO:0009059//macromolecule biosynthetic process;GO:0009889//regulation of bios…
A72_00143	1665.33	1329	801.08	680.707	2309	1177.21	1520	659.19	1167	566.84	1181	575.7	1839	1035.15	967	431.27	2309	1177.21	1520	659.19	1167	566.84	1181	575.7	1839	1035.15	967	431.27	-0.234913	0.488011	0.736531	no	rplF	RplF [Bacillus amyloliquefaciens subsp. plantarum str. FZB42] [Bacillus amyloliquefaciens]	Genetic Information Processing	Translation	ko03010//Ribosome	K02933	GO:0005575//cellular_component;GO:0005618//cell wall;GO:0005622//intracellular;GO:0005623//cell;GO:0005737//cytoplasm;GO:0005829//cytosol;GO:0005840//ribosome;GO:0005886//plasma membrane;GO:0015934//large ribosomal subunit;GO:0016020//membrane;GO:0022625//cytosolic large ribosomal subunit;GO:0022626//cytosolic ribosome;GO:0030312//external encapsulating structure;GO:0032991//macromolecular comple…	GO:0003674//molecular_function;GO:0003676//nucleic acid binding;GO:0003723//RNA binding;GO:0003735//structural constituent of ribosome;GO:0005198//structural molecule activity;GO:0005488//binding;GO:0019843//rRNA binding;GO:0070180//large ribosomal subunit rRNA binding;GO:0097159//organic cyclic compound binding;GO:1901363//heterocyclic compound binding	GO:0000027//ribosomal large subunit assembly;GO:0002181//cytoplasmic translation;GO:0006412//translation;GO:0006518//peptide metabolic process;GO:0006807//nitrogen compound metabolic process;GO:0006996//organelle organization;GO:0008150//biological_process;GO:0008152//metabolic process;GO:0009058//biosynthetic process;GO:0009059//macromolecule biosynthetic process;GO:0009987//cellular process;GO:…
A72_00144	822	720.333	583.89	540.937	1015	769.81	860	554.82	591	427.04	683	495.28	845	707.56	633	419.97	1015	769.81	860	554.82	591	427.04	683	495.28	845	707.56	633	419.97	-0.110237	0.69067	0.877456	no	rplR	RplR [Bacillus amyloliquefaciens subsp. plantarum str. FZB42] [Bacillus amyloliquefaciens]	Genetic Information Processing	Translation	ko03010//Ribosome	K02881	GO:0000315//organellar large ribosomal subunit;GO:0005575//cellular_component;GO:0005622//intracellular;GO:0005623//cell;GO:0005737//cytoplasm;GO:0005829//cytosol;GO:0005840//ribosome;GO:0015934//large ribosomal subunit;GO:0022625//cytosolic large ribosomal subunit;GO:0022626//cytosolic ribosome;GO:0032991//macromolecular complex;GO:0043226//organelle;GO:0043228//non-membrane-bounded organelle;GO…	GO:0003674//molecular_function;GO:0003676//nucleic acid binding;GO:0003723//RNA binding;GO:0003735//structural constituent of ribosome;GO:0005198//structural molecule activity;GO:0005488//binding;GO:0008097//5S rRNA binding;GO:0019843//rRNA binding;GO:0097159//organic cyclic compound binding;GO:1901363//heterocyclic compound binding	GO:0006139//nucleobase-containing compound metabolic process;GO:0006364//rRNA processing;GO:0006396//RNA processing;GO:0006412//translation;GO:0006518//peptide metabolic process;GO:0006725//cellular aromatic compound metabolic process;GO:0006807//nitrogen compound metabolic process;GO:0008150//biological_process;GO:0008152//metabolic process;GO:0009058//biosynthetic process;GO:0009059//macromolec…
A72_00145	1599.67	1315.33	820.663	713.783	2321	1260.34	1449	669.3	1029	532.35	1124	583.58	1745	1046.17	1077	511.6	2321	1260.34	1449	669.3	1029	532.35	1124	583.58	1745	1046.17	1077	511.6	-0.201304	0.552897	0.784638	no	rpsE	RpsE [Bacillus amyloliquefaciens subsp. plantarum str. FZB42] [Bacillus amyloliquefaciens]	Genetic Information Processing	Translation	ko03010//Ribosome	K02988	GO:0000312//plastid small ribosomal subunit;GO:0005575//cellular_component;GO:0005622//intracellular;GO:0005623//cell;GO:0005737//cytoplasm;GO:0005829//cytosol;GO:0005840//ribosome;GO:0005886//plasma membrane;GO:0015935//small ribosomal subunit;GO:0016020//membrane;GO:0022626//cytosolic ribosome;GO:0022627//cytosolic small ribosomal subunit;GO:0032991//macromolecular complex;GO:0043226//organelle…	GO:0003674//molecular_function;GO:0003676//nucleic acid binding;GO:0003723//RNA binding;GO:0003735//structural constituent of ribosome;GO:0005198//structural molecule activity;GO:0005488//binding;GO:0019843//rRNA binding;GO:0097159//organic cyclic compound binding;GO:1901363//heterocyclic compound binding	GO:0000028//ribosomal small subunit assembly;GO:0006412//translation;GO:0006518//peptide metabolic process;GO:0006807//nitrogen compound metabolic process;GO:0006996//organelle organization;GO:0008150//biological_process;GO:0008152//metabolic process;GO:0009058//biosynthetic process;GO:0009059//macromolecule biosynthetic process;GO:0009987//cellular process;GO:0010467//gene expression;GO:0016043/…
A72_00146	39.3333	48	56.7233	73.0933	51	78	35	45.54	32	46.63	56	81.89	56	94.57	32	42.82	51	78	35	45.54	32	46.63	56	81.89	56	94.57	32	42.82	0.365798	0.34965	0.612443	no	rpmD	50S ribosomal protein L30 [Bacillus subtilis subsp. subtilis str. 168] [Bacillus subtilis]	Genetic Information Processing	Translation	ko03010//Ribosome	K02907	GO:0000315//organellar large ribosomal subunit;GO:0005575//cellular_component;GO:0005622//intracellular;GO:0005623//cell;GO:0005737//cytoplasm;GO:0005829//cytosol;GO:0005840//ribosome;GO:0015934//large ribosomal subunit;GO:0022625//cytosolic large ribosomal subunit;GO:0022626//cytosolic ribosome;GO:0032991//macromolecular complex;GO:0043226//organelle;GO:0043228//non-membrane-bounded organelle;GO…	GO:0003674//molecular_function;GO:0003676//nucleic acid binding;GO:0003723//RNA binding;GO:0003735//structural constituent of ribosome;GO:0005198//structural molecule activity;GO:0005488//binding;GO:0019843//rRNA binding;GO:0097159//organic cyclic compound binding;GO:1901363//heterocyclic compound binding	GO:0000027//ribosomal large subunit assembly;GO:0006412//translation;GO:0006518//peptide metabolic process;GO:0006807//nitrogen compound metabolic process;GO:0006996//organelle organization;GO:0008150//biological_process;GO:0008152//metabolic process;GO:0009058//biosynthetic process;GO:0009059//macromolecule biosynthetic process;GO:0009987//cellular process;GO:0010467//gene expression;GO:0016043/…
A72_00147	1794	1628.33	1051.9	1009.72	2312	1443.35	1782	946.3	1288	766.06	1454	867.89	2009	1384.7	1422	776.57	2312	1443.35	1782	946.3	1288	766.06	1454	867.89	2009	1384.7	1422	776.57	-0.0590468	0.839006	0.967918	no	rplO	ribosomal protein L15 [Bacillus amyloliquefaciens DSM 7] [Bacillus amyloliquefaciens]	Genetic Information Processing	Translation	ko03010//Ribosome	K02876	GO:0000315//organellar large ribosomal subunit;GO:0005575//cellular_component;GO:0005622//intracellular;GO:0005623//cell;GO:0005737//cytoplasm;GO:0005829//cytosol;GO:0005840//ribosome;GO:0005886//plasma membrane;GO:0015934//large ribosomal subunit;GO:0016020//membrane;GO:0022625//cytosolic large ribosomal subunit;GO:0022626//cytosolic ribosome;GO:0032991//macromolecular complex;GO:0043226//organe…	GO:0003674//molecular_function;GO:0003676//nucleic acid binding;GO:0003723//RNA binding;GO:0003735//structural constituent of ribosome;GO:0005198//structural molecule activity;GO:0005488//binding;GO:0019843//rRNA binding;GO:0097159//organic cyclic compound binding;GO:1901363//heterocyclic compound binding	GO:0006412//translation;GO:0006518//peptide metabolic process;GO:0006807//nitrogen compound metabolic process;GO:0008150//biological_process;GO:0008152//metabolic process;GO:0009058//biosynthetic process;GO:0009059//macromolecule biosynthetic process;GO:0009987//cellular process;GO:0010467//gene expression;GO:0019538//protein metabolic process;GO:0034641//cellular nitrogen compound metabolic proc…
A72_00148	6852.67	5921.67	1370.11	1243.94	9269	1969.02	6614	1195.14	4675	946.16	5462	1109.4	6902	1618.77	5401	1003.66	9269	1969.02	6614	1195.14	4675	946.16	5462	1109.4	6902	1618.77	5401	1003.66	-0.139367	0.630859	0.844233	no	secY	Preprotein translocase subunit SecY [Bacillus velezensis CAU B946] [Bacillus velezensis]	Cellular Processes;Genetic Information Processing;Environmental Information Processing	Cellular community - prokaryotes;Folding, sorting and degradation;Membrane transport	ko02024//Quorum sensing;ko03060//Protein export;ko03070//Bacterial secretion system	K03076;K03076;K03076	GO:0005575//cellular_component;GO:0005576//extracellular region;GO:0005622//intracellular;GO:0005623//cell;GO:0005886//plasma membrane;GO:0005887//integral component of plasma membrane;GO:0009579//thylakoid;GO:0016020//membrane;GO:0016021//integral component of membrane;GO:0031224//intrinsic component of membrane;GO:0031226//intrinsic component of plasma membrane;GO:0031522//cell envelope Sec pro…	GO:0003674//molecular_function;GO:0005048//signal sequence binding;GO:0005215//transporter activity;GO:0005488//binding;GO:0008320//protein transmembrane transporter activity;GO:0008565//protein transporter activity;GO:0015450//P-P-bond-hydrolysis-driven protein transmembrane transporter activity;GO:0022857//transmembrane transporter activity;GO:0022884//macromolecule transmembrane transporter ac…	GO:0000910//cytokinesis;GO:0002790//peptide secretion;GO:0006605//protein targeting;GO:0006612//protein targeting to membrane;GO:0006613//cotranslational protein targeting to membrane;GO:0006614//SRP-dependent cotranslational protein targeting to membrane;GO:0006616//SRP-dependent cotranslational protein targeting to membrane, translocation;GO:0006810//transport;GO:0006886//intracellular protein …
A72_00149	3345.33	2860.33	1312.76	1190.84	3924	1651.86	3836	1373.61	2276	912.81	2792	1123.77	3284	1526.3	2505	922.46	3924	1651.86	3836	1373.61	2276	912.81	2792	1123.77	3284	1526.3	2505	922.46	-0.14062	0.602915	0.82302	no	adk	adenylate kinase [Bacillus velezensis CAU B946] [Bacillus velezensis]	Metabolism;Metabolism;Metabolism;Metabolism	Global and overview maps;Global and overview maps;Nucleotide metabolism;Metabolism of cofactors and vitamins	ko01100//Metabolic pathways;ko01110//Biosynthesis of secondary metabolites;ko00230//Purine metabolism;ko00730//Thiamine metabolism	K00939;K00939;K00939;K00939	GO:0005575//cellular_component;GO:0005622//intracellular;GO:0005623//cell;GO:0005737//cytoplasm;GO:0044424//intracellular part;GO:0044464//cell part	GO:0000166//nucleotide binding;GO:0003674//molecular_function;GO:0003824//catalytic activity;GO:0004017//adenylate kinase activity;GO:0004140//dephospho-CoA kinase activity;GO:0005488//binding;GO:0005524//ATP binding;GO:0005525//GTP binding;GO:0008144//drug binding;GO:0016301//kinase activity;GO:0016740//transferase activity;GO:0016772//transferase activity, transferring phosphorus-containing gro…	GO:0006139//nucleobase-containing compound metabolic process;GO:0006163//purine nucleotide metabolic process;GO:0006164//purine nucleotide biosynthetic process;GO:0006167//AMP biosynthetic process;GO:0006725//cellular aromatic compound metabolic process;GO:0006753//nucleoside phosphate metabolic process;GO:0006793//phosphorus metabolic process;GO:0006796//phosphate-containing compound metabolic p…
A72_00150	2754.67	2324.67	951.633	855.537	3540	1304.68	2884	904.14	1840	646.08	2041	719.22	3041	1237.4	1892	609.99	3540	1304.68	2884	904.14	1840	646.08	2041	719.22	3041	1237.4	1892	609.99	-0.153576	0.618939	0.83699	no	map	methionine aminopeptidase [Bacillus velezensis CAU B946] [Bacillus velezensis]	-	-	-	-	GO:0005575//cellular_component;GO:0005622//intracellular;GO:0005623//cell;GO:0005737//cytoplasm;GO:0044424//intracellular part;GO:0044464//cell part	GO:0003674//molecular_function;GO:0003824//catalytic activity;GO:0004177//aminopeptidase activity;GO:0005488//binding;GO:0008233//peptidase activity;GO:0008235//metalloexopeptidase activity;GO:0008237//metallopeptidase activity;GO:0008238//exopeptidase activity;GO:0016787//hydrolase activity;GO:0043167//ion binding;GO:0043169//cation binding;GO:0046872//metal ion binding;GO:0070011//peptidase act…	GO:0006464//cellular protein modification process;GO:0006508//proteolysis;GO:0006807//nitrogen compound metabolic process;GO:0008150//biological_process;GO:0008152//metabolic process;GO:0019538//protein metabolic process;GO:0042400//ectoine catabolic process;GO:0043170//macromolecule metabolic process;GO:0044238//primary metabolic process;GO:0071704//organic substance metabolic process;GO:1901564…
A72_00151	222.333	214.667	266.593	271.623	374	470.16	166	177.51	127	152.11	189	227.17	303	420.55	152	167.15	374	470.16	166	177.51	127	152.11	189	227.17	303	420.55	152	167.15	0.0269667	0.951452	1	no	infA	translation initiation factor IF-1 [Bacillus subtilis subsp. subtilis str. 168] [Bacillus subtilis]	-	-	-	-	GO:0005575//cellular_component;GO:0005618//cell wall;GO:0005622//intracellular;GO:0005623//cell;GO:0005737//cytoplasm;GO:0005829//cytosol;GO:0005886//plasma membrane;GO:0009986//cell surface;GO:0016020//membrane;GO:0016459//myosin complex;GO:0030312//external encapsulating structure;GO:0043190//ATP-binding cassette (ABC) transporter complex;GO:0044424//intracellular part;GO:0044444//cytoplasmic p…	GO:0001871//pattern binding;GO:0003674//molecular_function;GO:0003676//nucleic acid binding;GO:0003723//RNA binding;GO:0003743//translation initiation factor activity;GO:0003774//motor activity;GO:0005488//binding;GO:0005524//ATP binding;GO:0008135//translation factor activity, RNA binding;GO:0019843//rRNA binding;GO:0022857//transmembrane transporter activity;GO:0030246//carbohydrate binding;GO:…	GO:0006412//translation;GO:0006413//translational initiation;GO:0006518//peptide metabolic process;GO:0006807//nitrogen compound metabolic process;GO:0008150//biological_process;GO:0008152//metabolic process;GO:0009058//biosynthetic process;GO:0009059//macromolecule biosynthetic process;GO:0009987//cellular process;GO:0010467//gene expression;GO:0019538//protein metabolic process;GO:0034641//cell…
A72_00152	1.33333	1	2.94333	2.3	1	2.42	2	4.11	1	2.3	0	0	1	2.67	2	4.23	1	2.42	2	4.11	1	2.3	0	0	1	2.67	2	4.23	-0.355817	1	1	no	rpmJ	50S ribosomal protein L36 [Bacillus pumilus]	Genetic Information Processing	Translation	ko03010//Ribosome	K02919	GO:0000315//organellar large ribosomal subunit;GO:0005575//cellular_component;GO:0005622//intracellular;GO:0005623//cell;GO:0005737//cytoplasm;GO:0005829//cytosol;GO:0005840//ribosome;GO:0015934//large ribosomal subunit;GO:0022625//cytosolic large ribosomal subunit;GO:0022626//cytosolic ribosome;GO:0032991//macromolecular complex;GO:0043226//organelle;GO:0043228//non-membrane-bounded organelle;GO…	GO:0003674//molecular_function;GO:0003676//nucleic acid binding;GO:0003723//RNA binding;GO:0003735//structural constituent of ribosome;GO:0005198//structural molecule activity;GO:0005488//binding;GO:0019843//rRNA binding;GO:0043167//ion binding;GO:0043169//cation binding;GO:0046872//metal ion binding;GO:0097159//organic cyclic compound binding;GO:1901363//heterocyclic compound binding	GO:0006412//translation;GO:0006518//peptide metabolic process;GO:0006807//nitrogen compound metabolic process;GO:0008150//biological_process;GO:0008152//metabolic process;GO:0009058//biosynthetic process;GO:0009059//macromolecule biosynthetic process;GO:0009987//cellular process;GO:0010467//gene expression;GO:0019538//protein metabolic process;GO:0034641//cellular nitrogen compound metabolic proc…
A72_00153	1309.33	1146.67	924.407	853.25	1788	1344.96	1372	877.88	768	550.38	1018	732.16	1356	1126.14	1066	701.45	1788	1344.96	1372	877.88	768	550.38	1018	732.16	1356	1126.14	1066	701.45	-0.115559	0.712509	0.891629	no	rpsM	RpsM [Bacillus amyloliquefaciens subsp. plantarum str. FZB42] [Bacillus amyloliquefaciens]	Genetic Information Processing	Translation	ko03010//Ribosome	K02952	GO:0005575//cellular_component;GO:0005622//intracellular;GO:0005623//cell;GO:0005737//cytoplasm;GO:0005829//cytosol;GO:0005840//ribosome;GO:0005886//plasma membrane;GO:0015935//small ribosomal subunit;GO:0016020//membrane;GO:0022626//cytosolic ribosome;GO:0022627//cytosolic small ribosomal subunit;GO:0032991//macromolecular complex;GO:0043226//organelle;GO:0043228//non-membrane-bounded organelle;…	GO:0000049//tRNA binding;GO:0003674//molecular_function;GO:0003676//nucleic acid binding;GO:0003723//RNA binding;GO:0003735//structural constituent of ribosome;GO:0005198//structural molecule activity;GO:0005488//binding;GO:0019843//rRNA binding;GO:0097159//organic cyclic compound binding;GO:1901363//heterocyclic compound binding	GO:0006412//translation;GO:0006518//peptide metabolic process;GO:0006807//nitrogen compound metabolic process;GO:0008150//biological_process;GO:0008152//metabolic process;GO:0009058//biosynthetic process;GO:0009059//macromolecule biosynthetic process;GO:0009987//cellular process;GO:0010467//gene expression;GO:0019538//protein metabolic process;GO:0022613//ribonucleoprotein complex biogenesis;GO:0…
A72_00154	2054	1773.33	1326.42	1202.11	2234	1553.14	2474	1463.07	1454	963.06	1594	1059.58	1761	1351.7	1965	1195.05	2234	1553.14	2474	1463.07	1454	963.06	1594	1059.58	1761	1351.7	1965	1195.05	-0.141972	0.557698	0.788023	no	rpsK	ribosomal protein S11 (BS11) [Bacillus amyloliquefaciens DSM 7] [Bacillus amyloliquefaciens]	Genetic Information Processing	Translation	ko03010//Ribosome	K02948	GO:0005575//cellular_component;GO:0005622//intracellular;GO:0005623//cell;GO:0005737//cytoplasm;GO:0005829//cytosol;GO:0005840//ribosome;GO:0005886//plasma membrane;GO:0015935//small ribosomal subunit;GO:0016020//membrane;GO:0022626//cytosolic ribosome;GO:0022627//cytosolic small ribosomal subunit;GO:0032991//macromolecular complex;GO:0043226//organelle;GO:0043228//non-membrane-bounded organelle;…	GO:0003674//molecular_function;GO:0003676//nucleic acid binding;GO:0003723//RNA binding;GO:0003729//mRNA binding;GO:0003735//structural constituent of ribosome;GO:0003840//gamma-glutamyltransferase activity;GO:0005198//structural molecule activity;GO:0005488//binding;GO:0019843//rRNA binding;GO:0048027//mRNA 5'-UTR binding;GO:0070181//small ribosomal subunit rRNA binding;GO:0097159//organic cycli…	GO:0000028//ribosomal small subunit assembly;GO:0000462//maturation of SSU-rRNA from tricistronic rRNA transcript (SSU-rRNA, 5.8S rRNA, LSU-rRNA);GO:0006139//nucleobase-containing compound metabolic process;GO:0006364//rRNA processing;GO:0006396//RNA processing;GO:0006412//translation;GO:0006518//peptide metabolic process;GO:0006725//cellular aromatic compound metabolic process;GO:0006750//glutat…
A72_00155	5519	5089.33	1497.74	1439.18	6296	1834.23	6356	1575.12	3905	1083.87	4711	1312.26	4713	1515.93	5844	1489.35	6296	1834.23	6356	1575.12	3905	1083.87	4711	1312.26	4713	1515.93	5844	1489.35	-0.0575402	0.810319	0.952024	no	rpoA	DNA-directed RNA polymerase alpha chain [Bacillus velezensis FZB42] [Bacillus velezensis]	Genetic Information Processing	Transcription	ko03020//RNA polymerase	K03040	GO:0000345//cytosolic DNA-directed RNA polymerase complex;GO:0005575//cellular_component;GO:0005622//intracellular;GO:0005623//cell;GO:0005737//cytoplasm;GO:0044424//intracellular part;GO:0044464//cell part	GO:0003674//molecular_function;GO:0003676//nucleic acid binding;GO:0003677//DNA binding;GO:0003824//catalytic activity;GO:0003899//DNA-directed RNA polymerase activity;GO:0004553//hydrolase activity, hydrolyzing O-glycosyl compounds;GO:0005488//binding;GO:0005515//protein binding;GO:0016740//transferase activity;GO:0016772//transferase activity, transferring phosphorus-containing groups;GO:001677…	GO:0000272//polysaccharide catabolic process;GO:0006139//nucleobase-containing compound metabolic process;GO:0006351//transcription, DNA-templated;GO:0006354//DNA-templated transcription, elongation;GO:0006725//cellular aromatic compound metabolic process;GO:0006807//nitrogen compound metabolic process;GO:0008150//biological_process;GO:0008152//metabolic process;GO:0009058//biosynthetic process;G…
A72_00156	1228.67	1054.67	870.05	777.69	1508	1143.71	1386	894.17	792	572.27	995	721.53	992	830.65	1177	780.89	1508	1143.71	1386	894.17	792	572.27	995	721.53	992	830.65	1177	780.89	-0.161903	0.538862	0.772958	no	rplQ	RplQ [Bacillus amyloliquefaciens subsp. plantarum str. FZB42] [Bacillus amyloliquefaciens]	Genetic Information Processing	Translation	ko03010//Ribosome	K02879	GO:0005575//cellular_component;GO:0005618//cell wall;GO:0005622//intracellular;GO:0005623//cell;GO:0005737//cytoplasm;GO:0005762//mitochondrial large ribosomal subunit;GO:0005829//cytosol;GO:0005840//ribosome;GO:0005886//plasma membrane;GO:0015934//large ribosomal subunit;GO:0016020//membrane;GO:0022625//cytosolic large ribosomal subunit;GO:0022626//cytosolic ribosome;GO:0030312//external encapsu…	GO:0003674//molecular_function;GO:0003676//nucleic acid binding;GO:0003723//RNA binding;GO:0003735//structural constituent of ribosome;GO:0005198//structural molecule activity;GO:0005488//binding;GO:0019843//rRNA binding;GO:0097159//organic cyclic compound binding;GO:1901363//heterocyclic compound binding	GO:0000027//ribosomal large subunit assembly;GO:0006412//translation;GO:0006518//peptide metabolic process;GO:0006807//nitrogen compound metabolic process;GO:0006996//organelle organization;GO:0008150//biological_process;GO:0008152//metabolic process;GO:0009058//biosynthetic process;GO:0009059//macromolecule biosynthetic process;GO:0009987//cellular process;GO:0010467//gene expression;GO:0016043/…
A72_00157	383.667	276.667	116.087	87.05	484	157.51	483	133.7	184	57.05	257	79.97	242	86.95	331	94.23	484	157.51	483	133.7	184	57.05	257	79.97	242	86.95	331	94.23	-0.415286	0.201839	0.437703	no	ecfA	YbxA [Bacillus amyloliquefaciens subsp. plantarum str. FZB42] [Bacillus amyloliquefaciens]	Environmental Information Processing	Membrane transport	ko02010//ABC transporters	K16786	GO:0005575//cellular_component;GO:0005623//cell;GO:0005886//plasma membrane;GO:0005887//integral component of plasma membrane;GO:0009380//excinuclease repair complex;GO:0009898//cytoplasmic side of plasma membrane;GO:0016020//membrane;GO:0016021//integral component of membrane;GO:0043190//ATP-binding cassette (ABC) transporter complex;GO:0044464//cell part;GO:0055051//ATP-binding cassette (ABC) t…	GO:0000166//nucleotide binding;GO:0003674//molecular_function;GO:0003697//single-stranded DNA binding;GO:0003824//catalytic activity;GO:0003924//GTPase activity;GO:0005215//transporter activity;GO:0005260//channel-conductance-controlling ATPase activity;GO:0005319//lipid transporter activity;GO:0005488//binding;GO:0005524//ATP binding;GO:0005525//GTP binding;GO:0008144//drug binding;GO:0008509//a…	GO:0000910//cytokinesis;GO:0006260//DNA replication;GO:0006281//DNA repair;GO:0006289//nucleotide-excision repair;GO:0006310//DNA recombination;GO:0006810//transport;GO:0006811//ion transport;GO:0006817//phosphate ion transport;GO:0006820//anion transport;GO:0006824//cobalt ion transport;GO:0006855//drug transmembrane transport;GO:0006869//lipid transport;GO:0007059//chromosome segregation;GO:000…
A72_00158	394	400	117.223	122.583	596	188.6	421	113.32	165	49.75	330	99.85	373	130.32	497	137.58	596	188.6	421	113.32	165	49.75	330	99.85	373	130.32	497	137.58	0.0645031	0.862578	0.979311	no	ecfAB	cobalt transporter ATP-binding subunit [Bacillus velezensis M27] [Bacillus velezensis]	Environmental Information Processing	Membrane transport	ko02010//ABC transporters	K16787	GO:0005575//cellular_component;GO:0005623//cell;GO:0005886//plasma membrane;GO:0005887//integral component of plasma membrane;GO:0009380//excinuclease repair complex;GO:0009898//cytoplasmic side of plasma membrane;GO:0016020//membrane;GO:0016021//integral component of membrane;GO:0043190//ATP-binding cassette (ABC) transporter complex;GO:0044464//cell part;GO:0055051//ATP-binding cassette (ABC) t…	GO:0000166//nucleotide binding;GO:0003674//molecular_function;GO:0003677//DNA binding;GO:0003678//DNA helicase activity;GO:0003824//catalytic activity;GO:0003924//GTPase activity;GO:0005215//transporter activity;GO:0005260//channel-conductance-controlling ATPase activity;GO:0005319//lipid transporter activity;GO:0005488//binding;GO:0005524//ATP binding;GO:0005525//GTP binding;GO:0008144//drug bin…	GO:0000723//telomere maintenance;GO:0000910//cytokinesis;GO:0001887//selenium compound metabolic process;GO:0006281//DNA repair;GO:0006289//nucleotide-excision repair;GO:0006400//tRNA modification;GO:0006576//cellular biogenic amine metabolic process;GO:0006810//transport;GO:0006811//ion transport;GO:0006817//phosphate ion transport;GO:0006820//anion transport;GO:0006824//cobalt ion transport;GO:…
A72_00159	296.667	321.667	95.1933	106.793	405	139.73	385	112.98	100	32.87	275	90.71	271	103.22	419	126.45	405	139.73	385	112.98	100	32.87	275	90.71	271	103.22	419	126.45	0.165889	0.675228	0.86734	no	ecfT	Energy-coupling factor transporter transmembrane protein EcfT [Bacillus siamensis]	Environmental Information Processing	Membrane transport	ko02010//ABC transporters	K16785	GO:0005575//cellular_component;GO:0005623//cell;GO:0005886//plasma membrane;GO:0005887//integral component of plasma membrane;GO:0016020//membrane;GO:0016021//integral component of membrane;GO:0031224//intrinsic component of membrane;GO:0043190//ATP-binding cassette (ABC) transporter complex;GO:0044425//membrane part;GO:0044464//cell part;GO:0071944//cell periphery	GO:0003674//molecular_function;GO:0005215//transporter activity;GO:0022857//transmembrane transporter activity;GO:0032778//cobalt-transporting ATPase activity	GO:0006810//transport;GO:0006824//cobalt ion transport;GO:0008150//biological_process;GO:0051179//localization;GO:0051234//establishment of localization;GO:0055085//transmembrane transport
A72_00160	228	218	78.24	77.6567	272	100.65	296	93.17	116	40.9	188	66.52	184	75.17	282	91.28	272	100.65	296	93.17	116	40.9	188	66.52	184	75.17	282	91.28	-0.0107966	0.978398	1	no	truA	tRNA pseudouridine synthase A [Bacillus amyloliquefaciens IT-45] [Bacillus amyloliquefaciens]	-	-	-	-	-	GO:0003674//molecular_function;GO:0003676//nucleic acid binding;GO:0003723//RNA binding;GO:0003824//catalytic activity;GO:0005488//binding;GO:0009982//pseudouridine synthase activity;GO:0016853//isomerase activity;GO:0016866//intramolecular transferase activity;GO:0097159//organic cyclic compound binding;GO:1901363//heterocyclic compound binding	GO:0001522//pseudouridine synthesis;GO:0006139//nucleobase-containing compound metabolic process;GO:0006396//RNA processing;GO:0006399//tRNA metabolic process;GO:0006400//tRNA modification;GO:0006725//cellular aromatic compound metabolic process;GO:0006807//nitrogen compound metabolic process;GO:0008033//tRNA processing;GO:0008150//biological_process;GO:0008152//metabolic process;GO:0009451//RNA …
A72_00161	1933.67	1168.67	1118.99	713.72	1213	762.45	2384	1274.66	2204	1319.85	1143	686.93	1075	746.02	1288	708.21	1213	762.45	2384	1274.66	2204	1319.85	1143	686.93	1075	746.02	1288	708.21	-0.648763	0.00887581	0.0523935	no	rplM	50S ribosomal protein L13 [Bacillus velezensis CAU B946] [Bacillus velezensis]	Genetic Information Processing	Translation	ko03010//Ribosome	K02871	GO:0000315//organellar large ribosomal subunit;GO:0005575//cellular_component;GO:0005618//cell wall;GO:0005622//intracellular;GO:0005623//cell;GO:0005737//cytoplasm;GO:0005829//cytosol;GO:0005840//ribosome;GO:0005886//plasma membrane;GO:0015934//large ribosomal subunit;GO:0016020//membrane;GO:0022625//cytosolic large ribosomal subunit;GO:0022626//cytosolic ribosome;GO:0030312//external encapsulat…	GO:0003674//molecular_function;GO:0003676//nucleic acid binding;GO:0003723//RNA binding;GO:0003729//mRNA binding;GO:0003735//structural constituent of ribosome;GO:0005198//structural molecule activity;GO:0005488//binding;GO:0008270//zinc ion binding;GO:0019843//rRNA binding;GO:0043167//ion binding;GO:0043169//cation binding;GO:0046872//metal ion binding;GO:0046914//transition metal ion binding;GO…	GO:0006412//translation;GO:0006417//regulation of translation;GO:0006518//peptide metabolic process;GO:0006807//nitrogen compound metabolic process;GO:0008150//biological_process;GO:0008152//metabolic process;GO:0009058//biosynthetic process;GO:0009059//macromolecule biosynthetic process;GO:0009889//regulation of biosynthetic process;GO:0009890//negative regulation of biosynthetic process;GO:0009…
A72_00162	5642.33	3865.67	3651.87	2608.37	4039	2829.46	6648	3961.5	6240	4164.65	3797	2543.25	3125	2416.98	4675	2864.89	4039	2829.46	6648	3961.5	6240	4164.65	3797	2543.25	3125	2416.98	4675	2864.89	-0.485485	0.0333764	0.131059	no	rpsI	30S ribosomal protein S9 [Bacillus velezensis M27] [Bacillus velezensis]	Genetic Information Processing	Translation	ko03010//Ribosome	K02996	GO:0005575//cellular_component;GO:0005622//intracellular;GO:0005623//cell;GO:0005737//cytoplasm;GO:0005829//cytosol;GO:0005840//ribosome;GO:0015935//small ribosomal subunit;GO:0022626//cytosolic ribosome;GO:0022627//cytosolic small ribosomal subunit;GO:0032991//macromolecular complex;GO:0043226//organelle;GO:0043228//non-membrane-bounded organelle;GO:0043229//intracellular organelle;GO:0043232//i…	GO:0000049//tRNA binding;GO:0003674//molecular_function;GO:0003676//nucleic acid binding;GO:0003723//RNA binding;GO:0003735//structural constituent of ribosome;GO:0005198//structural molecule activity;GO:0005488//binding;GO:0019843//rRNA binding;GO:0097159//organic cyclic compound binding;GO:1901363//heterocyclic compound binding	GO:0000462//maturation of SSU-rRNA from tricistronic rRNA transcript (SSU-rRNA, 5.8S rRNA, LSU-rRNA);GO:0006139//nucleobase-containing compound metabolic process;GO:0006364//rRNA processing;GO:0006396//RNA processing;GO:0006412//translation;GO:0006518//peptide metabolic process;GO:0006725//cellular aromatic compound metabolic process;GO:0006807//nitrogen compound metabolic process;GO:0008150//bio…
A72_00163	6	7.33333	1.93333	2.53	1	0.36	10	3.05	7	2.39	7	2.4	6	2.37	9	2.82	1	0.36	10	3.05	7	2.39	7	2.4	6	2.37	9	2.82	0.388047	0.632835	0.844329	no	ybaJ	SAM-dependent methyltransferase [Bacillus amyloliquefaciens]	-	-	-	-	GO:0005737//cytoplasm	GO:0003674//molecular_function;GO:0003824//catalytic activity;GO:0008168//methyltransferase activity;GO:0008689//3-demethylubiquinone-9 3-O-methyltransferase activity;GO:0008757//S-adenosylmethionine-dependent methyltransferase activity;GO:0016740//transferase activity;GO:0016741//transferase activity, transferring one-carbon groups;GO:0046406//magnesium protoporphyrin IX methyltransferase activi…	GO:0006744//ubiquinone biosynthetic process;GO:0008150//biological_process;GO:0008152//metabolic process;GO:0008299//isoprenoid biosynthetic process;GO:0009234//menaquinone biosynthetic process;GO:0015995//chlorophyll biosynthetic process;GO:0032259//methylation;GO:0046690//response to tellurium ion
A72_00164	76	106.333	41.8667	60.97	111	64.47	61	30.14	56	30.99	100	55.53	121	77.59	98	49.79	111	64.47	61	30.14	56	30.99	100	55.53	121	77.59	98	49.79	0.542297	0.117069	0.312155	no	yizA	DNA damage-inducible protein DinB [Bacillus amyloliquefaciens UASWS BA1] [Bacillus amyloliquefaciens]	-	-	-	-	-	GO:0003674//molecular_function;GO:0005488//binding;GO:0043167//ion binding;GO:0043169//cation binding;GO:0046872//metal ion binding	-
A72_00165	0	0.333333	0.001	0.18	0	0	0	0	0	0	0	0	0	0	1	0.54	0	0	0	0	0	0	0	0	0	0	1	0.54	7.49185	1	1	no	ybaK	YbaK [Bacillus sp. 916]	-	-	-	-	-	-	-
A72_00166	0.666667	0	0.22	0.001	0	0	2	0.66	0	0	0	0	0	0	0	0	0	0	2	0.66	0	0	0	0	0	0	0	0	-7.78136	0.526971	0.763691	no	cwlD	N-acetylmuramoyl-L-alanine amidase [Bacillus velezensis M27] [Bacillus velezensis]	Human Diseases	Drug resistance	ko01503//Cationic antimicrobial peptide (CAMP) resistance	K01448	GO:0005575//cellular_component;GO:0005576//extracellular region;GO:0005623//cell;GO:0030288//outer membrane-bounded periplasmic space;GO:0030313//cell envelope;GO:0031975//envelope;GO:0042597//periplasmic space;GO:0044464//cell part	GO:0003674//molecular_function;GO:0003824//catalytic activity;GO:0008745//N-acetylmuramoyl-L-alanine amidase activity;GO:0016787//hydrolase activity;GO:0016810//hydrolase activity, acting on carbon-nitrogen (but not peptide) bonds;GO:0016811//hydrolase activity, acting on carbon-nitrogen (but not peptide) bonds, in linear amides	GO:0000270//peptidoglycan metabolic process;GO:0006022//aminoglycan metabolic process;GO:0006026//aminoglycan catabolic process;GO:0006027//glycosaminoglycan catabolic process;GO:0006807//nitrogen compound metabolic process;GO:0008150//biological_process;GO:0008152//metabolic process;GO:0009056//catabolic process;GO:0009057//macromolecule catabolic process;GO:0009253//peptidoglycan catabolic proc…
A72_00167	2857.33	2232	696.033	565.5	2805	733.38	3064	681.43	2703	673.29	2015	503.72	2038	588.29	2643	604.49	2805	733.38	3064	681.43	2703	673.29	2015	503.72	2038	588.29	2643	604.49	-0.299629	0.157274	0.378352	no	salA	mrp-like Protein [Bacillus velezensis CAU B946] [Bacillus velezensis]	-	-	-	-	GO:0005575//cellular_component;GO:0016611//iron-iron nitrogenase complex;GO:0016612//molybdenum-iron nitrogenase complex;GO:0016613//vanadium-iron nitrogenase complex	GO:0000166//nucleotide binding;GO:0003674//molecular_function;GO:0003824//catalytic activity;GO:0005488//binding;GO:0005524//ATP binding;GO:0005525//GTP binding;GO:0008144//drug binding;GO:0016163//nitrogenase activity;GO:0016491//oxidoreductase activity;GO:0016772//transferase activity, transferring phosphorus-containing groups;GO:0016787//hydrolase activity;GO:0016887//ATPase activity;GO:001707…	GO:0000918//barrier septum site selection;GO:0006355//regulation of transcription, DNA-templated;GO:0006614//SRP-dependent cotranslational protein targeting to membrane;GO:0008150//biological_process;GO:0009399//nitrogen fixation;GO:0009889//regulation of biosynthetic process;GO:0009890//negative regulation of biosynthetic process;GO:0009892//negative regulation of metabolic process;GO:0010468//r…
A72_00168	0	0	0.001	0.001	0	0	0	0	0	0	0	0	0	0	0	0	0	0	0	0	0	0	0	0	0	0	0	0	0	1	1	notest	gerD	Spore germination protein gerD [Bacillus velezensis YAU B9601-Y2] [Bacillus velezensis]	-	-	-	-	-	-	-
A72_00169	42.3333	38	18.4333	17.0133	55	25.36	36	14.12	36	15.82	36	15.87	35	17.82	43	17.35	55	25.36	36	14.12	36	15.82	36	15.87	35	17.82	43	17.35	-0.115651	0.746428	0.914623	no	kbaA	KinB-signaling pathway activation protein [Bacillus velezensis CAU B946] [Bacillus velezensis]	-	-	-	-	GO:0005575//cellular_component;GO:0005623//cell;GO:0005886//plasma membrane;GO:0016020//membrane;GO:0016021//integral component of membrane;GO:0031224//intrinsic component of membrane;GO:0044425//membrane part;GO:0044464//cell part;GO:0071944//cell periphery	GO:0003674//molecular_function;GO:0003824//catalytic activity	GO:0000271//polysaccharide biosynthetic process;GO:0005975//carbohydrate metabolic process;GO:0005976//polysaccharide metabolic process;GO:0006073//cellular glucan metabolic process;GO:0008150//biological_process;GO:0008152//metabolic process;GO:0009058//biosynthetic process;GO:0009059//macromolecule biosynthetic process;GO:0009250//glucan biosynthetic process;GO:0009653//anatomical structure mor…
A72_00170	0	0.333333	0.001	0.103333	0	0	0	0	0	0	0	0	0	0	1	0.31	0	0	0	0	0	0	0	0	0	0	1	0.31	6.69116	1	1	no	pdaB	polysaccharide deacetylase family sporulation protein PdaB [Bacillus velezensis]	-	-	-	-	GO:0005575//cellular_component;GO:0005623//cell;GO:0009328//phenylalanine-tRNA ligase complex;GO:0016020//membrane;GO:0042763//intracellular immature spore;GO:0044464//cell part	GO:0003674//molecular_function;GO:0003824//catalytic activity;GO:0004422//hypoxanthine phosphoribosyltransferase activity;GO:0004826//phenylalanine-tRNA ligase activity;GO:0016787//hydrolase activity;GO:0016810//hydrolase activity, acting on carbon-nitrogen (but not peptide) bonds;GO:0051539//4 iron, 4 sulfur cluster binding;GO:0070283//radical SAM enzyme activity	GO:0005975//carbohydrate metabolic process;GO:0006166//purine ribonucleoside salvage;GO:0006432//phenylalanyl-tRNA aminoacylation;GO:0008150//biological_process;GO:0008152//metabolic process;GO:0009653//anatomical structure morphogenesis;GO:0009877//nodulation;GO:0009987//cellular process;GO:0030154//cell differentiation;GO:0030435//sporulation resulting in formation of a cellular spore;GO:003043…
A72_00177	259	394.667	54.5167	86.8	205	46.45	276	53.2	296	63.9	487	105.51	322	80.56	375	74.33	205	46.45	276	53.2	296	63.9	487	105.51	322	80.56	375	74.33	0.670998	0.00762982	0.0471315	no	glcP	MFS transporter [Bacillus velezensis]	-	-	-	-	GO:0005575//cellular_component;GO:0005623//cell;GO:0005886//plasma membrane;GO:0005887//integral component of plasma membrane;GO:0016020//membrane;GO:0016021//integral component of membrane;GO:0031224//intrinsic component of membrane;GO:0044425//membrane part;GO:0044464//cell part;GO:0071944//cell periphery	GO:0015238//drug transmembrane transporter activity;GO:0022857//transmembrane transporter activity;GO:0042910//xenobiotic transporter activity	GO:0006810//transport;GO:0008150//biological_process;GO:0008643//carbohydrate transport;GO:0015893//drug transport;GO:0042908//xenobiotic transport;GO:0051179//localization;GO:0051234//establishment of localization;GO:0055085//transmembrane transport;GO:0071702//organic substance transport
A72_00178	1610.33	2163	325.49	461.05	1616	350.59	1744	321.84	1471	304.04	2755	571.48	2071	496.06	1663	315.61	1616	350.59	1744	321.84	1471	304.04	2755	571.48	2071	496.06	1663	315.61	0.50231	0.0440791	0.158676	no	BpOF4_10225	4-aminobutyrate aminotransferase [Bacillus amyloliquefaciens IT-45] [Bacillus amyloliquefaciens]	-	-	-	-	GO:0005737//cytoplasm	GO:0003867//4-aminobutyrate transaminase activity;GO:0004015//adenosylmethionine-8-amino-7-oxononanoate transaminase activity;GO:0004587//ornithine-oxo-acid transaminase activity;GO:0008483//transaminase activity;GO:0008710//8-amino-7-oxononanoate synthase activity;GO:0016829//lyase activity;GO:0030170//pyridoxal phosphate binding;GO:0033094//butane-1,4-diamine:2-oxoglutarate aminotransferase act…	GO:0006520//cellular amino acid metabolic process;GO:0006779//porphyrin-containing compound biosynthetic process;GO:0008152//metabolic process;GO:0009058//biosynthetic process;GO:0009102//biotin biosynthetic process;GO:0009447//putrescine catabolic process;GO:0009450//gamma-aminobutyric acid catabolic process;GO:0019491//ectoine biosynthetic process
A72_00179	470.667	743	127.967	212.613	565	163.56	449	110.57	398	109.77	860	238.04	800	255.7	569	144.1	565	163.56	449	110.57	398	109.77	860	238.04	800	255.7	569	144.1	0.732464	0.00783417	0.0478992	no	MJ0917	inorganic polyphosphate kinase [Bacillus amyloliquefaciens]	Metabolism;Metabolism;Metabolism;Metabolism;Environmental Information Processing	Global and overview maps;Global and overview maps;Carbohydrate metabolism;Biosynthesis of other secondary metabolites;Signal transduction	ko01100//Metabolic pathways;ko01110//Biosynthesis of secondary metabolites;ko00562//Inositol phosphate metabolism;ko00521//Streptomycin biosynthesis;ko04070//Phosphatidylinositol signaling system	K01092;K01092;K01092;K01092;K01092	-	GO:0004401//histidinol-phosphatase activity;GO:0008441//3'(2'),5'-bisphosphate nucleotidase activity;GO:0042132//fructose 1,6-bisphosphate 1-phosphatase activity	GO:0000105//histidine biosynthetic process;GO:0006071//glycerol metabolic process;GO:0006094//gluconeogenesis;GO:0006790//sulfur compound metabolic process;GO:0046855//inositol phosphate dephosphorylation
A72_00180	777	1087.33	191.133	282.133	917	241.13	818	182.96	596	149.31	1323	332.62	1124	326.31	815	187.47	917	241.13	818	182.96	596	149.31	1323	332.62	1124	326.31	815	187.47	0.561798	0.0439382	0.158487	no	tdh	alcohol dehydrogenase [Bacillus amyloliquefaciens]	Metabolism	Carbohydrate metabolism	ko00650//Butanoate metabolism	K00004	-	GO:0004024//alcohol dehydrogenase activity, zinc-dependent;GO:0008270//zinc ion binding;GO:0008743//L-threonine 3-dehydrogenase activity;GO:0016491//oxidoreductase activity;GO:0016655//oxidoreductase activity, acting on NAD(P)H, quinone or similar compound as acceptor;GO:0018467//formaldehyde dehydrogenase activity;GO:0050607//mycothiol-dependent formaldehyde dehydrogenase activity;GO:0051287//NA…	GO:0006113//fermentation;GO:0006567//threonine catabolic process;GO:0008152//metabolic process;GO:0009404//toxin metabolic process;GO:0010127//mycothiol-dependent detoxification;GO:0019439//aromatic compound catabolic process;GO:0030494//bacteriochlorophyll biosynthetic process;GO:0046292//formaldehyde metabolic process;GO:0055114//oxidation-reduction process
A72_00181	75	67.6667	13.3767	12.46	86	16.51	92	15.02	47	8.6	58	10.65	54	11.45	91	15.28	86	16.51	92	15.02	47	8.6	58	10.65	54	11.45	91	15.28	-0.102415	0.781513	0.937449	no	SULTR4;2	sulfate transporter [Bacillus amyloliquefaciens LFB112] [Bacillus amyloliquefaciens]	-	-	-	-	GO:0005575//cellular_component;GO:0005623//cell;GO:0005886//plasma membrane;GO:0016020//membrane;GO:0016021//integral component of membrane;GO:0031224//intrinsic component of membrane;GO:0044425//membrane part;GO:0044464//cell part;GO:0071944//cell periphery	GO:0003674//molecular_function;GO:0005215//transporter activity;GO:0008271//secondary active sulfate transmembrane transporter activity;GO:0008509//anion transmembrane transporter activity;GO:0015075//ion transmembrane transporter activity;GO:0015098//molybdate ion transmembrane transporter activity;GO:0015103//inorganic anion transmembrane transporter activity;GO:0015116//sulfate transmembrane t…	GO:0006810//transport;GO:0006811//ion transport;GO:0006820//anion transport;GO:0008150//biological_process;GO:0008272//sulfate transport;GO:0015689//molybdate ion transport;GO:0015698//inorganic anion transport;GO:0034220//ion transmembrane transport;GO:0051179//localization;GO:0051234//establishment of localization;GO:0055085//transmembrane transport;GO:0072348//sulfur compound transport;GO:0098…
A72_00182	126	101.333	33.09	27.9967	136	38.05	115	27.37	127	33.85	100	26.75	114	35.21	90	22.03	136	38.05	115	27.37	127	33.85	100	26.75	114	35.21	90	22.03	-0.24114	0.397361	0.658416	no	BASS2	Tagaturonate reductase [Bacillus velezensis]	-	-	-	-	GO:0005575//cellular_component;GO:0005623//cell;GO:0005886//plasma membrane;GO:0016020//membrane;GO:0016021//integral component of membrane;GO:0031224//intrinsic component of membrane;GO:0044425//membrane part;GO:0044464//cell part;GO:0071944//cell periphery	GO:0003674//molecular_function;GO:0008490//arsenite secondary active transmembrane transporter activity;GO:0008508//bile acid:sodium symporter activity	GO:0015700//arsenite transport;GO:0015721//bile acid and bile salt transport;GO:0015979//photosynthesis;GO:0046685//response to arsenic-containing substance
A72_00183	41.6667	45.6667	14.1133	15.84	43	15.72	52	16.17	30	10.45	54	18.88	25	10.09	58	18.55	43	15.72	52	16.17	30	10.45	54	18.88	25	10.09	58	18.55	0.166514	0.650477	0.851889	no	ybbA	esterase [Bacillus velezensis]	-	-	-	-	-	-	-
A72_00184	64	44.3333	16.0767	11.6633	73	19.65	70	16.02	49	12.56	36	9.26	47	13.96	50	11.77	73	19.65	70	16.02	49	12.56	36	9.26	47	13.96	50	11.77	-0.462988	0.144156	0.36054	no	feuC	Iron-uptake system permease protein FeuC [Bacillus velezensis]	-	-	-	-	GO:0005575//cellular_component;GO:0005623//cell;GO:0005886//plasma membrane;GO:0016020//membrane;GO:0016021//integral component of membrane;GO:0031224//intrinsic component of membrane;GO:0044425//membrane part;GO:0044464//cell part;GO:0071944//cell periphery	GO:0003674//molecular_function;GO:0005215//transporter activity;GO:0022857//transmembrane transporter activity	GO:0006810//transport;GO:0006811//ion transport;GO:0008150//biological_process;GO:0042592//homeostatic process;GO:0048878//chemical homeostasis;GO:0050801//ion homeostasis;GO:0051179//localization;GO:0051234//establishment of localization;GO:0055065//metal ion homeostasis;GO:0055072//iron ion homeostasis;GO:0055076//transition metal ion homeostasis;GO:0055080//cation homeostasis;GO:0065007//biolo…
A72_00185	60.3333	57.6667	15.1833	15.09	31	8.47	70	16.26	80	20.82	53	13.84	44	13.27	76	18.16	31	8.47	70	16.26	80	20.82	53	13.84	44	13.27	76	18.16	-0.00889575	1	1	no	feuB	Ferrichrome transport system permease protein fhuB [Bacillus velezensis CAU B946] [Bacillus velezensis]	-	-	-	-	GO:0005575//cellular_component;GO:0005623//cell;GO:0005886//plasma membrane;GO:0016020//membrane;GO:0016021//integral component of membrane;GO:0031224//intrinsic component of membrane;GO:0044425//membrane part;GO:0044464//cell part;GO:0071944//cell periphery	GO:0003674//molecular_function;GO:0005215//transporter activity;GO:0022857//transmembrane transporter activity	GO:0006810//transport;GO:0006811//ion transport;GO:0008150//biological_process;GO:0042592//homeostatic process;GO:0048878//chemical homeostasis;GO:0050801//ion homeostasis;GO:0051179//localization;GO:0051234//establishment of localization;GO:0055065//metal ion homeostasis;GO:0055072//iron ion homeostasis;GO:0055076//transition metal ion homeostasis;GO:0055080//cation homeostasis;GO:0065007//biolo…
A72_00186	77.3333	48.6667	20.58	13.5433	59	16.97	90	22.02	83	22.75	59	16.23	38	12.07	49	12.33	59	16.97	90	22.02	83	22.75	59	16.23	38	12.07	49	12.33	-0.60366	0.0394872	0.148397	no	feuA	FeuA [Bacillus amyloliquefaciens subsp. plantarum str. FZB42] [Bacillus amyloliquefaciens]	-	-	-	-	GO:0005575//cellular_component;GO:0005622//intracellular;GO:0005623//cell;GO:0005737//cytoplasm;GO:0005886//plasma membrane;GO:0016020//membrane;GO:0030288//outer membrane-bounded periplasmic space;GO:0030313//cell envelope;GO:0031975//envelope;GO:0042597//periplasmic space;GO:0044424//intracellular part;GO:0044464//cell part;GO:0071944//cell periphery	-	GO:0006810//transport;GO:0006811//ion transport;GO:0008150//biological_process;GO:0042592//homeostatic process;GO:0048878//chemical homeostasis;GO:0050801//ion homeostasis;GO:0051179//localization;GO:0051234//establishment of localization;GO:0055065//metal ion homeostasis;GO:0055072//iron ion homeostasis;GO:0055076//transition metal ion homeostasis;GO:0055080//cation homeostasis;GO:0065007//biolo…
A72_00187	216.667	131.667	34.61	22.31	177	30.53	252	36.98	221	36.32	136	22.43	137	26.09	122	18.41	177	30.53	252	36.98	221	36.32	136	22.43	137	26.09	122	18.41	-0.633498	0.0131143	0.0692163	no	btr	AraC family transcriptional regulator [Bacillus velezensis]	-	-	-	-	GO:0005575//cellular_component;GO:0005622//intracellular;GO:0005623//cell;GO:0005737//cytoplasm;GO:0044424//intracellular part;GO:0044464//cell part	GO:0003674//molecular_function;GO:0003676//nucleic acid binding;GO:0003677//DNA binding;GO:0003700//transcription factor activity, sequence-specific DNA binding;GO:0005488//binding;GO:0043565//sequence-specific DNA binding;GO:0097159//organic cyclic compound binding;GO:1901363//heterocyclic compound binding	GO:0006139//nucleobase-containing compound metabolic process;GO:0006351//transcription, DNA-templated;GO:0006355//regulation of transcription, DNA-templated;GO:0006725//cellular aromatic compound metabolic process;GO:0006807//nitrogen compound metabolic process;GO:0008150//biological_process;GO:0008152//metabolic process;GO:0009058//biosynthetic process;GO:0009059//macromolecule biosynthetic proc…
A72_00188	10	10.3333	2.06667	2.21667	13	2.87	11	2.07	6	1.26	14	2.96	8	1.95	9	1.74	13	2.87	11	2.07	6	1.26	14	2.96	8	1.95	9	1.74	0.101086	0.848687	0.972833	no	ybbC	Beta-N-acetylhexosaminidase [Bacillus velezensis]	-	-	-	-	-	-	-
A72_00189	24	31.6667	3.26	4.45667	30	4.32	20	2.45	22	3.01	37	5.09	30	4.76	28	3.52	30	4.32	20	2.45	22	3.01	37	5.09	30	4.76	28	3.52	0.451093	0.231381	0.477663	no	nagZ	Beta-hexosamidase A [Streptococcus pneumoniae]	Metabolism;Metabolism;Human Diseases;Metabolism	Global and overview maps;Carbohydrate metabolism;Drug resistance;Glycan biosynthesis and metabolism	ko01100//Metabolic pathways;ko00520//Amino sugar and nucleotide sugar metabolism;ko01501//beta-Lactam resistance;ko00531//Glycosaminoglycan degradation	K01207;K01207;K01207;K01207	GO:0005575//cellular_component;GO:0005576//extracellular region;GO:0005618//cell wall;GO:0005623//cell;GO:0005886//plasma membrane;GO:0016020//membrane;GO:0030312//external encapsulating structure;GO:0044464//cell part;GO:0071944//cell periphery	GO:0003674//molecular_function;GO:0003824//catalytic activity;GO:0004553//hydrolase activity, hydrolyzing O-glycosyl compounds;GO:0004563//beta-N-acetylhexosaminidase activity;GO:0015929//hexosaminidase activity;GO:0016787//hydrolase activity;GO:0016798//hydrolase activity, acting on glycosyl bonds	GO:0000270//peptidoglycan metabolic process;GO:0005975//carbohydrate metabolic process;GO:0006022//aminoglycan metabolic process;GO:0006023//aminoglycan biosynthetic process;GO:0006024//glycosaminoglycan biosynthetic process;GO:0006807//nitrogen compound metabolic process;GO:0008150//biological_process;GO:0008152//metabolic process;GO:0008360//regulation of cell shape;GO:0009058//biosynthetic pro…
A72_00190	24	26.6667	4.78667	5.33	17	3.65	24	4.38	31	6.33	14	2.87	15	3.55	51	9.57	17	3.65	24	4.38	31	6.33	14	2.87	15	3.55	51	9.57	0.155114	0.744246	0.91359	no	ybbE	esterase [Bacillus velezensis]	Metabolism	Glycan biosynthesis and metabolism	ko00550//Peptidoglycan biosynthesis	K21469	GO:0005575//cellular_component;GO:0005623//cell;GO:0005886//plasma membrane;GO:0016020//membrane;GO:0031224//intrinsic component of membrane;GO:0031226//intrinsic component of plasma membrane;GO:0044425//membrane part;GO:0044459//plasma membrane part;GO:0044464//cell part;GO:0071944//cell periphery	GO:0003674//molecular_function;GO:0003824//catalytic activity;GO:0004180//carboxypeptidase activity;GO:0004185//serine-type carboxypeptidase activity;GO:0005488//binding;GO:0008144//drug binding;GO:0008233//peptidase activity;GO:0008236//serine-type peptidase activity;GO:0008238//exopeptidase activity;GO:0008658//penicillin binding;GO:0008745//N-acetylmuramoyl-L-alanine amidase activity;GO:000900…	GO:0006508//proteolysis;GO:0006807//nitrogen compound metabolic process;GO:0008150//biological_process;GO:0008152//metabolic process;GO:0009253//peptidoglycan catabolic process;GO:0019538//protein metabolic process;GO:0043170//macromolecule metabolic process;GO:0044238//primary metabolic process;GO:0071704//organic substance metabolic process;GO:1901564//organonitrogen compound metabolic process
A72_00191	38.6667	44	7.21	8.67	28	5.64	43	7.36	45	8.63	31	5.97	49	10.89	52	9.15	28	5.64	43	7.36	45	8.63	31	5.97	49	10.89	52	9.15	0.266033	0.468334	0.720468	no	SAR0193	PTS sugar transporter subunit IIC [Bacillus velezensis]	Metabolism;Environmental Information Processing	Carbohydrate metabolism;Membrane transport	ko00500//Starch and sucrose metabolism;ko02060//Phosphotransferase system (PTS)	K02810;K02810	GO:0005575//cellular_component;GO:0005623//cell;GO:0005886//plasma membrane;GO:0016020//membrane;GO:0016021//integral component of membrane;GO:0031224//intrinsic component of membrane;GO:0044425//membrane part;GO:0044464//cell part;GO:0071944//cell periphery	GO:0003674//molecular_function;GO:0003824//catalytic activity;GO:0004984//olfactory receptor activity;GO:0005215//transporter activity;GO:0005355//glucose transmembrane transporter activity;GO:0005363//maltose transmembrane transporter activity;GO:0005549//odorant binding;GO:0008982//protein-N(PI)-phosphohistidine-sugar phosphotransferase activity;GO:0015144//carbohydrate transmembrane transporte…	GO:0006793//phosphorus metabolic process;GO:0006796//phosphate-containing compound metabolic process;GO:0006810//transport;GO:0007608//sensory perception of smell;GO:0008150//biological_process;GO:0008152//metabolic process;GO:0008643//carbohydrate transport;GO:0009401//phosphoenolpyruvate-dependent sugar phosphotransferase system;GO:0009987//cellular process;GO:0015759//beta-glucoside transport;…
A72_00192	43.3333	34	11.7633	9.71	27	7.99	58	14.61	45	12.69	28	7.93	30	9.81	44	11.39	27	7.99	58	14.61	45	12.69	28	7.93	30	9.81	44	11.39	-0.276754	0.437429	0.691768	no	murQ	N-acetylmuramic acid-6-phosphate etherase [Bacillus velezensis CAU B946] [Bacillus velezensis]	Metabolism;Metabolism	Global and overview maps;Carbohydrate metabolism	ko01100//Metabolic pathways;ko00520//Amino sugar and nucleotide sugar metabolism	K07106;K07106	-	GO:0003674//molecular_function;GO:0003824//catalytic activity;GO:0004360//glutamine-fructose-6-phosphate transaminase (isomerizing) activity;GO:0004834//tryptophan synthase activity;GO:0005488//binding;GO:0008968//D-sedoheptulose 7-phosphate isomerase activity;GO:0016829//lyase activity;GO:0016835//carbon-oxygen lyase activity;GO:0097367//carbohydrate derivative binding	GO:0000162//tryptophan biosynthetic process;GO:0005975//carbohydrate metabolic process;GO:0006040//amino sugar metabolic process;GO:0006082//organic acid metabolic process;GO:0008150//biological_process;GO:0008152//metabolic process;GO:0009056//catabolic process;GO:0009244//lipopolysaccharide core region biosynthetic process;GO:0009252//peptidoglycan biosynthetic process;GO:0009254//peptidoglycan…
A72_00193	4	1	2.20333	0.503333	7	4.04	3	1.47	2	1.1	0	0	0	0	3	1.51	7	4.04	3	1.47	2	1.1	0	0	0	0	3	1.51	-2.1301	0.0916328	0.262886	no	ybbJ	Acetyltransferase (GNAT) family protein [Bacillus amyloliquefaciens]	-	-	-	-	-	GO:0003674//molecular_function;GO:0003824//catalytic activity;GO:0008080//N-acetyltransferase activity;GO:0008999//ribosomal-protein-alanine N-acetyltransferase activity;GO:0016740//transferase activity;GO:0016746//transferase activity, transferring acyl groups;GO:0016747//transferase activity, transferring acyl groups other than amino-acyl groups	GO:0006464//cellular protein modification process;GO:0042254//ribosome biogenesis
A72_00194	1	3.66667	0.536667	2.09667	0	0	2	1.03	1	0.58	6	3.49	1	0.67	4	2.13	0	0	2	1.03	1	0.58	6	3.49	1	0.67	4	2.13	1.966	0.103437	0.286227	no	ybbK	Purine nucleoside phosphorylase [Streptococcus pneumoniae]	-	-	-	-	-	-	-
A72_00195	3329.33	3448.67	1512.88	1620.94	2746	1340.43	3406	1414.25	3836	1783.96	3761	1755.35	2641	1423.33	3944	1684.14	2746	1340.43	3406	1414.25	3836	1783.96	3761	1755.35	2641	1423.33	3944	1684.14	0.0995331	0.655468	0.854203	no	sigW	SigW [Bacillus amyloliquefaciens subsp. plantarum str. FZB42] [Bacillus amyloliquefaciens]	-	-	-	-	GO:0005575//cellular_component;GO:0005737//cytoplasm	GO:0000988//transcription factor activity, protein binding;GO:0000990//transcription factor activity, core RNA polymerase binding;GO:0003674//molecular_function;GO:0003676//nucleic acid binding;GO:0003677//DNA binding;GO:0003700//transcription factor activity, sequence-specific DNA binding;GO:0005488//binding;GO:0016987//sigma factor activity;GO:0097159//organic cyclic compound binding;GO:1901363…	GO:0006139//nucleobase-containing compound metabolic process;GO:0006351//transcription, DNA-templated;GO:0006352//DNA-templated transcription, initiation;GO:0006355//regulation of transcription, DNA-templated;GO:0006725//cellular aromatic compound metabolic process;GO:0006807//nitrogen compound metabolic process;GO:0006979//response to oxidative stress;GO:0008150//biological_process;GO:0008152//m…
A72_00196	1579	1668	644.313	707.937	1295	568.62	1686	629.73	1756	734.59	1747	733.44	1384	670.94	1873	719.43	1295	568.62	1686	629.73	1756	734.59	1747	733.44	1384	670.94	1873	719.43	0.135858	0.530803	0.766004	no	rsiW	Anti-sigma-W factor rsiW [Bacillus velezensis CAU B946] [Bacillus velezensis]	-	-	-	-	GO:0005575//cellular_component;GO:0005623//cell;GO:0005886//plasma membrane;GO:0016020//membrane;GO:0016021//integral component of membrane;GO:0031224//intrinsic component of membrane;GO:0044425//membrane part;GO:0044464//cell part;GO:0071944//cell periphery	GO:0003674//molecular_function;GO:0005488//binding;GO:0016989//sigma factor antagonist activity;GO:0043167//ion binding;GO:0043169//cation binding;GO:0046872//metal ion binding	GO:0006139//nucleobase-containing compound metabolic process;GO:0006351//transcription, DNA-templated;GO:0006355//regulation of transcription, DNA-templated;GO:0006725//cellular aromatic compound metabolic process;GO:0006807//nitrogen compound metabolic process;GO:0008150//biological_process;GO:0008152//metabolic process;GO:0009058//biosynthetic process;GO:0009059//macromolecule biosynthetic proc…
A72_00197	861	441	265.763	141.083	446	149.38	994	283.19	1143	364.72	352	112.72	339	125.36	632	185.17	446	149.38	994	283.19	1143	364.72	352	112.72	339	125.36	632	185.17	-0.913595	0.00394784	0.0297664	no	cdaA	DisA bacterial checkpoint controller nucleotide-binding protein [Bacillus sp. 5B6]	-	-	-	-	GO:0005575//cellular_component;GO:0005623//cell;GO:0005886//plasma membrane;GO:0005887//integral component of plasma membrane;GO:0016020//membrane;GO:0016021//integral component of membrane;GO:0031224//intrinsic component of membrane;GO:0031226//intrinsic component of plasma membrane;GO:0044425//membrane part;GO:0044459//plasma membrane part;GO:0044464//cell part;GO:0071944//cell periphery	GO:0000166//nucleotide binding;GO:0003674//molecular_function;GO:0003677//DNA binding;GO:0003824//catalytic activity;GO:0004016//adenylate cyclase activity;GO:0005488//binding;GO:0005524//ATP binding;GO:0008144//drug binding;GO:0009975//cyclase activity;GO:0016740//transferase activity;GO:0016772//transferase activity, transferring phosphorus-containing groups;GO:0016779//nucleotidyltransferase a…	GO:0006139//nucleobase-containing compound metabolic process;GO:0006163//purine nucleotide metabolic process;GO:0006164//purine nucleotide biosynthetic process;GO:0006171//cAMP biosynthetic process;GO:0006725//cellular aromatic compound metabolic process;GO:0006753//nucleoside phosphate metabolic process;GO:0006793//phosphorus metabolic process;GO:0006796//phosphate-containing compound metabolic …
A72_00198	3998	2355.67	704.133	431.527	2591	495.37	4903	797.37	4500	819.66	2026	370.35	1851	390.71	3190	533.52	2591	495.37	4903	797.37	4500	819.66	2026	370.35	1851	390.71	3190	533.52	-0.706399	0.00589625	0.0386867	no	cdaR	YbbR-like domain-containing protein YbbR [Bacillus velezensis]	-	-	-	-	GO:0005575//cellular_component;GO:0005623//cell;GO:0005886//plasma membrane;GO:0016020//membrane;GO:0016021//integral component of membrane;GO:0031224//intrinsic component of membrane;GO:0044425//membrane part;GO:0044464//cell part;GO:0071944//cell periphery	GO:0003697//single-stranded DNA binding	GO:0006355//regulation of transcription, DNA-templated;GO:0006952//defense response;GO:0008150//biological_process;GO:0031279//regulation of cyclase activity;GO:0031281//positive regulation of cyclase activity;GO:0043085//positive regulation of catalytic activity;GO:0044093//positive regulation of molecular function;GO:0045761//regulation of adenylate cyclase activity;GO:0045762//positive regulat…
A72_00199	1810.33	994.667	341.803	195.06	1414	289	2195	381.62	1822	354.79	745	145.59	838	189.1	1401	250.49	1414	289	2195	381.62	1822	354.79	745	145.59	838	189.1	1401	250.49	-0.809249	0.00124639	0.0126008	no	glmM	phosphoglucosamine mutase [Bacillus velezensis M27] [Bacillus velezensis]	Metabolism;Metabolism	Global and overview maps;Carbohydrate metabolism	ko01100//Metabolic pathways;ko00520//Amino sugar and nucleotide sugar metabolism	K03431;K03431	GO:0005575//cellular_component;GO:0005622//intracellular;GO:0005623//cell;GO:0005737//cytoplasm;GO:0005829//cytosol;GO:0044424//intracellular part;GO:0044444//cytoplasmic part;GO:0044464//cell part	GO:0000287//magnesium ion binding;GO:0003674//molecular_function;GO:0003824//catalytic activity;GO:0004614//phosphoglucomutase activity;GO:0004615//phosphomannomutase activity;GO:0005488//binding;GO:0008966//phosphoglucosamine mutase activity;GO:0016853//isomerase activity;GO:0016866//intramolecular transferase activity;GO:0016868//intramolecular transferase activity, phosphotransferases;GO:00431…	GO:0005975//carbohydrate metabolic process;GO:0006040//amino sugar metabolic process;GO:0006047//UDP-N-acetylglucosamine metabolic process;GO:0006048//UDP-N-acetylglucosamine biosynthetic process;GO:0006139//nucleobase-containing compound metabolic process;GO:0006464//cellular protein modification process;GO:0006468//protein phosphorylation;GO:0006725//cellular aromatic compound metabolic process…
A72_00200	19019	14380	2685.61	2109.07	14861	2269.21	22508	2923.49	19688	2864.13	13385	1954.17	11383	1919	18372	2454.03	14861	2269.21	22508	2923.49	19688	2864.13	13385	1954.17	11383	1919	18372	2454.03	-0.348645	0.115977	0.309934	no	glmS	glucosamine-fructose-6-phosphateaminotransferase [Bacillus velezensis CAU B946] [Bacillus velezensis]	Metabolism;Metabolism;Metabolism;Human Diseases	Global and overview maps;Carbohydrate metabolism;Amino acid metabolism;Endocrine and metabolic diseases	ko01100//Metabolic pathways;ko00520//Amino sugar and nucleotide sugar metabolism;ko00250//Alanine, aspartate and glutamate metabolism;ko04931//Insulin resistance	K00820;K00820;K00820;K00820	GO:0005575//cellular_component;GO:0005622//intracellular;GO:0005623//cell;GO:0005737//cytoplasm;GO:0005829//cytosol;GO:0005886//plasma membrane;GO:0016020//membrane;GO:0044424//intracellular part;GO:0044444//cytoplasmic part;GO:0044464//cell part;GO:0071944//cell periphery	GO:0003674//molecular_function;GO:0003824//catalytic activity;GO:0004044//amidophosphoribosyltransferase activity;GO:0004066//asparagine synthase (glutamine-hydrolyzing) activity;GO:0004360//glutamine-fructose-6-phosphate transaminase (isomerizing) activity;GO:0005488//binding;GO:0008483//transaminase activity;GO:0016740//transferase activity;GO:0016769//transferase activity, transferring nitroge…	GO:0005975//carbohydrate metabolic process;GO:0006002//fructose 6-phosphate metabolic process;GO:0006040//amino sugar metabolic process;GO:0006047//UDP-N-acetylglucosamine metabolic process;GO:0006082//organic acid metabolic process;GO:0006139//nucleobase-containing compound metabolic process;GO:0006464//cellular protein modification process;GO:0006486//protein glycosylation;GO:0006487//protein N…
A72_00201	3.33333	2.66667	0.983333	0.896667	5	1.58	4	1.07	1	0.3	2	0.6	6	2.09	0	0	5	1.58	4	1.07	1	0.3	2	0.6	6	2.09	0	0	-0.133109	1	1	no	bcrA	multidrug ABC transporter ATP-binding protein [Bacillus amyloliquefaciens LFB112] [Bacillus amyloliquefaciens]	-	-	-	-	GO:0005575//cellular_component;GO:0005887//integral component of plasma membrane;GO:0009380//excinuclease repair complex;GO:0009898//cytoplasmic side of plasma membrane;GO:0016021//integral component of membrane;GO:0043190//ATP-binding cassette (ABC) transporter complex;GO:0055051//ATP-binding cassette (ABC) transporter complex, integrated substrate binding;GO:0055052//ATP-binding cassette (ABC) …	GO:0004527//exonuclease activity;GO:0005260//channel-conductance-controlling ATPase activity;GO:0005319//lipid transporter activity;GO:0005524//ATP binding;GO:0008565//protein transporter activity;GO:0009381//excinuclease ABC activity;GO:0015220//choline transmembrane transporter activity;GO:0015221//lipopolysaccharide transmembrane transporter activity;GO:0015412//molybdate transmembrane-transpo…	GO:0000910//cytokinesis;GO:0006260//DNA replication;GO:0006289//nucleotide-excision repair;GO:0006310//DNA recombination;GO:0006810//transport;GO:0006817//phosphate ion transport;GO:0006824//cobalt ion transport;GO:0006855//drug transmembrane transport;GO:0006869//lipid transport;GO:0007601//visual perception;GO:0008150//biological_process;GO:0008272//sulfate transport;GO:0015675//nickel cation t…
A72_00202	7.66667	3.66667	3.05667	1.52	8	3.37	5	1.79	10	4.01	1	0.4	5	2.32	5	1.84	8	3.37	5	1.79	10	4.01	1	0.4	5	2.32	5	1.84	-1.00789	0.138793	0.351041	no	-	-	-	-	-	-	-	-	-
A72_00203	4	4	1.12667	1.24	3	0.91	4	1.03	5	1.44	5	1.45	6	2.01	1	0.26	3	0.91	4	1.03	5	1.44	5	1.45	6	2.01	1	0.26	0.138279	1	1	no	ybdN	Fur-regulated RNA chaperone [Bacillus velezensis NJN-6] [Bacillus velezensis]	-	-	-	-	-	-	-
A72_00204	1.33333	4.33333	0.31	1.02667	3	0.71	0	0	1	0.22	4	0.9	6	1.56	3	0.62	3	0.71	0	0	1	0.22	4	0.9	6	1.56	3	0.62	1.72763	0.0954099	0.270052	no	ybdO	DUF4885 domain-containing protein [Bacillus velezensis]	-	-	-	-	-	-	-
A72_00205	2001.33	2808.33	606.223	890.677	1666	542.16	2060	570.24	2278	706.27	3341	1039.55	2482	891.76	2602	740.72	1666	542.16	2060	570.24	2278	706.27	3341	1039.55	2482	891.76	2602	740.72	0.555052	0.0151802	0.0769514	no	dkgB	2,5-diketo-D-gluconic acid reductase B [Bacillus amyloliquefaciens]	-	-	-	-	-	GO:0047834//D-threo-aldose 1-dehydrogenase activity	-
A72_00206	652.667	804.667	242.48	304.9	746	296.37	682	230.47	530	200.6	659	250.32	598	262.29	1157	402.09	746	296.37	682	230.47	530	200.6	659	250.32	598	262.29	1157	402.09	0.33047	0.201039	0.436492	no	yohK	YxaC [Bacillus amyloliquefaciens subsp. plantarum str. FZB42] [Bacillus amyloliquefaciens]	-	-	-	-	GO:0005575//cellular_component;GO:0005623//cell;GO:0005886//plasma membrane;GO:0016020//membrane;GO:0016021//integral component of membrane;GO:0031224//intrinsic component of membrane;GO:0044425//membrane part;GO:0044464//cell part;GO:0071944//cell periphery	-	-
A72_00207	284.667	346.333	145.49	183.203	233	128.81	344	161.77	277	145.89	310	163.86	262	159.91	467	225.84	233	128.81	344	161.77	277	145.89	310	163.86	262	159.91	467	225.84	0.332526	0.180184	0.410331	no	cidA2	UPF0299 membrane protein [Bacillus velezensis YAU B9601-Y2] [Bacillus velezensis]	-	-	-	-	GO:0005575//cellular_component;GO:0005623//cell;GO:0005886//plasma membrane;GO:0016020//membrane;GO:0016021//integral component of membrane;GO:0031224//intrinsic component of membrane;GO:0044425//membrane part;GO:0044464//cell part;GO:0071944//cell periphery	GO:0008514//organic anion transmembrane transporter activity	GO:0015711//organic anion transport
A72_00208	40.6667	26.3333	23.9633	15.9733	40	25.49	52	28.19	30	18.21	27	16.45	17	11.96	35	19.51	40	25.49	52	28.19	30	18.21	27	16.45	17	11.96	35	19.51	-0.585163	0.0987984	0.277048	no	yxaD	MarR family transcriptional regulator [Bacillus velezensis CAU B946] [Bacillus velezensis]	-	-	-	-	-	GO:0001067//regulatory region nucleic acid binding;GO:0003674//molecular_function;GO:0003676//nucleic acid binding;GO:0003677//DNA binding;GO:0003700//transcription factor activity, sequence-specific DNA binding;GO:0005488//binding;GO:0044212//transcription regulatory region DNA binding;GO:0097159//organic cyclic compound binding;GO:1901363//heterocyclic compound binding	GO:0006139//nucleobase-containing compound metabolic process;GO:0006351//transcription, DNA-templated;GO:0006355//regulation of transcription, DNA-templated;GO:0006725//cellular aromatic compound metabolic process;GO:0006807//nitrogen compound metabolic process;GO:0008150//biological_process;GO:0008152//metabolic process;GO:0009058//biosynthetic process;GO:0009059//macromolecule biosynthetic proc…
A72_00209	228	270.333	42.45	51.3467	282	56.02	234	39.54	168	31.79	237	45.01	204	44.74	370	64.29	282	56.02	234	39.54	168	31.79	237	45.01	204	44.74	370	64.29	0.274506	0.331058	0.591731	no	ybxG	YbxG [Bacillus amyloliquefaciens subsp. plantarum str. FZB42] [Bacillus amyloliquefaciens]	-	-	-	-	GO:0005575//cellular_component;GO:0005623//cell;GO:0005886//plasma membrane;GO:0016020//membrane;GO:0016021//integral component of membrane;GO:0031224//intrinsic component of membrane;GO:0044425//membrane part;GO:0044464//cell part;GO:0071944//cell periphery	GO:0003674//molecular_function;GO:0005215//transporter activity;GO:0015171//amino acid transmembrane transporter activity;GO:0015495//gamma-aminobutyric acid:proton symporter activity;GO:0022857//transmembrane transporter activity	GO:0006810//transport;GO:0006811//ion transport;GO:0006820//anion transport;GO:0006865//amino acid transport;GO:0008150//biological_process;GO:0009450//gamma-aminobutyric acid catabolic process;GO:0015711//organic anion transport;GO:0015849//organic acid transport;GO:0046942//carboxylic acid transport;GO:0051179//localization;GO:0051234//establishment of localization;GO:0055085//transmembrane tra…
A72_00210	133	113.667	47.4233	42.3567	109	42.03	160	52.48	130	47.76	111	40.92	97	41.29	133	44.86	109	42.03	160	52.48	130	47.76	111	40.92	97	41.29	133	44.86	-0.163008	0.526225	0.763691	no	-	-	-	-	-	-	-	-	-
A72_00211	181	194.667	41.1667	45.53	200	48.68	190	39.34	153	35.48	155	36.08	164	44.08	265	56.43	200	48.68	190	39.34	153	35.48	155	36.08	164	44.08	265	56.43	0.145341	0.590536	0.816224	no	yxjM	periplasmic sensor signal transduction histidine kinase [Bacillus velezensis CAU B946] [Bacillus velezensis]	-	-	-	-	GO:0016021//integral component of membrane	GO:0000155//phosphorelay sensor kinase activity;GO:0046983//protein dimerization activity	GO:0000160//phosphorelay signal transduction system
A72_00212	95.3333	78.6667	37.3167	32.03	67	28.6	131	47.56	88	35.79	66	26.94	58	27.33	112	41.82	67	28.6	131	47.56	88	35.79	66	26.94	58	27.33	112	41.82	-0.220396	0.483192	0.732647	no	degU	Response regulator uvrY [Bacillus velezensis CAU B946] [Bacillus velezensis]	-	-	-	-	GO:0005575//cellular_component;GO:0005622//intracellular;GO:0005623//cell;GO:0005737//cytoplasm;GO:0016020//membrane;GO:0044424//intracellular part;GO:0044464//cell part	GO:0000156//phosphorelay response regulator activity;GO:0003674//molecular_function;GO:0003676//nucleic acid binding;GO:0003677//DNA binding;GO:0003700//transcription factor activity, sequence-specific DNA binding;GO:0004673//protein histidine kinase activity;GO:0005488//binding;GO:0005524//ATP binding;GO:0016987//sigma factor activity;GO:0097159//organic cyclic compound binding;GO:1901363//heter…	GO:0000160//phosphorelay signal transduction system;GO:0006139//nucleobase-containing compound metabolic process;GO:0006351//transcription, DNA-templated;GO:0006352//DNA-templated transcription, initiation;GO:0006355//regulation of transcription, DNA-templated;GO:0006725//cellular aromatic compound metabolic process;GO:0006796//phosphate-containing compound metabolic process;GO:0006807//nitrogen …
A72_00213	20.6667	28.6667	5.67	7.94	22	6.47	22	5.5	18	5.04	17	4.78	19	6.17	50	12.87	22	6.47	22	5.5	18	5.04	17	4.78	19	6.17	50	12.87	0.48579	0.283204	0.541225	no	yfiL	ABC transporter (ATP-binding protein) [Bacillus velezensis CAU B946] [Bacillus velezensis]	-	-	-	-	GO:0005575//cellular_component;GO:0005887//integral component of plasma membrane;GO:0009380//excinuclease repair complex;GO:0009898//cytoplasmic side of plasma membrane;GO:0016021//integral component of membrane;GO:0043190//ATP-binding cassette (ABC) transporter complex;GO:0055051//ATP-binding cassette (ABC) transporter complex, integrated substrate binding;GO:0055052//ATP-binding cassette (ABC) …	GO:0003824//catalytic activity;GO:0004812//aminoacyl-tRNA ligase activity;GO:0005260//channel-conductance-controlling ATPase activity;GO:0005319//lipid transporter activity;GO:0005524//ATP binding;GO:0008565//protein transporter activity;GO:0009381//excinuclease ABC activity;GO:0015220//choline transmembrane transporter activity;GO:0015221//lipopolysaccharide transmembrane transporter activity;GO…	GO:0000910//cytokinesis;GO:0006259//DNA metabolic process;GO:0006289//nucleotide-excision repair;GO:0006810//transport;GO:0006817//phosphate ion transport;GO:0006824//cobalt ion transport;GO:0006855//drug transmembrane transport;GO:0006869//lipid transport;GO:0007601//visual perception;GO:0008150//biological_process;GO:0008272//sulfate transport;GO:0015675//nickel cation transport;GO:0015689//mol…
A72_00214	36.3333	33	7.82333	7.34	45	10.43	46	9.07	18	3.97	30	6.65	26	6.65	43	8.72	45	10.43	46	9.07	18	3.97	30	6.65	26	6.65	43	8.72	-0.0920034	0.856661	0.976232	no	-	-	-	-	-	-	-	-	-
A72_00215	2.66667	3	0.583333	0.663333	1	0.24	4	0.82	3	0.69	2	0.46	1	0.27	6	1.26	1	0.24	4	0.82	3	0.69	2	0.46	1	0.27	6	1.26	0.185414	1	1	no	-	-	-	-	-	-	-	-	-
A72_00216	0	0	0.001	0.001	0	0	0	0	0	0	0	0	0	0	0	0	0	0	0	0	0	0	0	0	0	0	0	0	0	1	1	notest	-	-	-	-	-	-	-	-	-
A72_00217	901	1868	486.577	1047.28	962	555.24	897	440.39	844	464.1	2113	1166.06	1611	1026.58	1880	949.2	962	555.24	897	440.39	844	464.1	2113	1166.06	1611	1026.58	1880	949.2	1.10591	7.61203e-07	3.61366e-05	yes	yolA	SPBc2 prophage-derived protein YolA [Bacillus velezensis AS43.3] [Bacillus velezensis]	-	-	-	-	-	-	-
A72_00218	146.667	333.667	150.937	355.84	170	185.73	125	116.16	145	150.92	354	369.78	317	382.36	330	315.38	170	185.73	125	116.16	145	150.92	354	369.78	317	382.36	330	315.38	1.23729	2.09066e-06	8.24545e-05	yes	csgA	sporulation-specific SASP protein [Bacillus amyloliquefaciens XH7] [Bacillus amyloliquefaciens]	-	-	-	-	-	-	GO:0008150//biological_process;GO:0009653//anatomical structure morphogenesis;GO:0009987//cellular process;GO:0030154//cell differentiation;GO:0030435//sporulation resulting in formation of a cellular spore;GO:0032502//developmental process;GO:0043934//sporulation;GO:0048646//anatomical structure formation involved in morphogenesis;GO:0048856//anatomical structure development;GO:0048869//cellular…
A72_00219	3.33333	7.66667	1.22333	2.90667	4	1.58	4	1.34	2	0.75	8	3.01	6	2.61	9	3.1	4	1.58	4	1.34	2	0.75	8	3.01	6	2.61	9	3.1	1.24855	0.0685242	0.217596	no	yqeB	Uncharacterised protein [Streptococcus pneumoniae]	-	-	-	-	-	GO:0042834//peptidoglycan binding	-
A72_00220	788.333	1379	774.143	1413.31	600	632.9	782	701.66	983	987.87	1883	1899.11	1079	1256.6	1175	1084.22	600	632.9	782	701.66	983	987.87	1883	1899.11	1079	1256.6	1175	1084.22	0.868405	0.00147478	0.0142784	no	ybyB	YbyB [Bacillus amyloliquefaciens subsp. plantarum str. FZB42] [Bacillus amyloliquefaciens]	-	-	-	-	-	-	-
A72_00221	470.667	547.667	74.0867	88.4767	580	97.48	492	70.34	340	54.44	521	83.73	434	80.54	688	101.16	580	97.48	492	70.34	340	54.44	521	83.73	434	80.54	688	101.16	0.256083	0.320963	0.582329	no	ybeC	Aspartate-proton symporter [Bacillus amyloliquefaciens]	-	-	-	-	GO:0005575//cellular_component;GO:0005623//cell;GO:0005886//plasma membrane;GO:0005887//integral component of plasma membrane;GO:0016020//membrane;GO:0016021//integral component of membrane;GO:0031224//intrinsic component of membrane;GO:0031226//intrinsic component of plasma membrane;GO:0044425//membrane part;GO:0044459//plasma membrane part;GO:0044464//cell part;GO:0071944//cell periphery	GO:0003674//molecular_function;GO:0005215//transporter activity;GO:0005275//amine transmembrane transporter activity;GO:0005342//organic acid transmembrane transporter activity;GO:0008509//anion transmembrane transporter activity;GO:0008514//organic anion transmembrane transporter activity;GO:0015075//ion transmembrane transporter activity;GO:0015171//amino acid transmembrane transporter activity…	GO:0003333//amino acid transmembrane transport;GO:0006527//arginine catabolic process;GO:0006810//transport;GO:0006811//ion transport;GO:0006820//anion transport;GO:0006865//amino acid transport;GO:0008150//biological_process;GO:0009450//gamma-aminobutyric acid catabolic process;GO:0015711//organic anion transport;GO:0015807//L-amino acid transport;GO:0015837//amine transport;GO:0015849//organic …
A72_00222	37.6667	45.3333	10.92	13.3	40	12.4	38	10.02	35	10.34	55	16.3	23	7.87	58	15.73	40	12.4	38	10.02	35	10.34	55	16.3	23	7.87	58	15.73	0.284453	0.416924	0.674374	no	glpQ	glycerophosphoryl diester phosphodiesterase [Bacillus velezensis CAU B946] [Bacillus velezensis]	Metabolism	Lipid metabolism	ko00564//Glycerophospholipid metabolism	K01126	-	GO:0003674//molecular_function;GO:0003824//catalytic activity;GO:0005488//binding;GO:0008081//phosphoric diester hydrolase activity;GO:0008889//glycerophosphodiester phosphodiesterase activity;GO:0016787//hydrolase activity;GO:0016788//hydrolase activity, acting on ester bonds;GO:0042578//phosphoric ester hydrolase activity;GO:0043167//ion binding;GO:0043169//cation binding;GO:0046872//metal ion …	GO:0005975//carbohydrate metabolic process;GO:0006066//alcohol metabolic process;GO:0006071//glycerol metabolic process;GO:0006629//lipid metabolic process;GO:0008150//biological_process;GO:0008152//metabolic process;GO:0009987//cellular process;GO:0019400//alditol metabolic process;GO:0019751//polyol metabolic process;GO:0044237//cellular metabolic process;GO:0044238//primary metabolic process;G…
A72_00223	14.3333	13.6667	2.70333	2.7	8	1.65	20	3.51	15	2.95	19	3.75	8	1.82	14	2.53	8	1.65	20	3.51	15	2.95	19	3.75	8	1.82	14	2.53	-0.00178001	1	1	no	glpT	GlpT [Bacillus amyloliquefaciens subsp. plantarum str. FZB42] [Bacillus amyloliquefaciens]	-	-	-	-	GO:0005575//cellular_component;GO:0005623//cell;GO:0005886//plasma membrane;GO:0005887//integral component of plasma membrane;GO:0016020//membrane;GO:0016021//integral component of membrane;GO:0031224//intrinsic component of membrane;GO:0044425//membrane part;GO:0044464//cell part;GO:0071944//cell periphery	GO:0003674//molecular_function;GO:0005215//transporter activity;GO:0005337//nucleoside transmembrane transporter activity;GO:0008028//monocarboxylic acid transmembrane transporter activity;GO:0008509//anion transmembrane transporter activity;GO:0008514//organic anion transmembrane transporter activity;GO:0015075//ion transmembrane transporter activity;GO:0015169//glycerol-3-phosphate transmembran…	GO:0005975//carbohydrate metabolic process;GO:0006066//alcohol metabolic process;GO:0006071//glycerol metabolic process;GO:0006810//transport;GO:0006811//ion transport;GO:0006820//anion transport;GO:0008150//biological_process;GO:0008152//metabolic process;GO:0009306//protein secretion;GO:0009987//cellular process;GO:0015707//nitrite transport;GO:0015711//organic anion transport;GO:0015718//monoc…
A72_00224	1.66667	6.33333	1.76	6.75	0	0	1	0.96	4	4.32	7	7.58	3	3.75	9	8.92	0	0	1	0.96	4	4.32	7	7.58	3	3.75	9	8.92	1.93931	0.0291519	0.119282	no	ybeF	YbeF [Bacillus amyloliquefaciens subsp. plantarum str. FZB42] [Bacillus amyloliquefaciens]	-	-	-	-	GO:0005575//cellular_component;GO:0005623//cell;GO:0005886//plasma membrane;GO:0016020//membrane;GO:0016021//integral component of membrane;GO:0031224//intrinsic component of membrane;GO:0044425//membrane part;GO:0044464//cell part;GO:0071944//cell periphery	-	-
A72_00225	75.6667	68.6667	13.34	12.47	66	12.54	86	13.9	75	13.58	78	14.17	45	9.44	83	13.8	66	12.54	86	13.9	75	13.58	78	14.17	45	9.44	83	13.8	-0.0972972	0.75692	0.92244	no	yoaI	4-hydroxyphenylacetate-3-hydroxylase [Bacillus velezensis NJN-6] [Bacillus velezensis]	Metabolism;Metabolism;Metabolism;Metabolism	Global and overview maps;Global and overview maps;Global and overview maps;Amino acid metabolism	ko01100//Metabolic pathways;ko01120//Microbial metabolism in diverse environments;ko01220//Degradation of aromatic compounds;ko00350//Tyrosine metabolism	K00483;K00483;K00483;K00483	-	GO:0000166//nucleotide binding;GO:0003674//molecular_function;GO:0003824//catalytic activity;GO:0004497//monooxygenase activity;GO:0005488//binding;GO:0016491//oxidoreductase activity;GO:0016627//oxidoreductase activity, acting on the CH-CH group of donors;GO:0016705//oxidoreductase activity, acting on paired donors, with incorporation or reduction of molecular oxygen;GO:0016712//oxidoreductase a…	GO:0006082//organic acid metabolic process;GO:0006725//cellular aromatic compound metabolic process;GO:0006805//xenobiotic metabolic process;GO:0008150//biological_process;GO:0008152//metabolic process;GO:0009056//catabolic process;GO:0009404//toxin metabolic process;GO:0009407//toxin catabolic process;GO:0009410//response to xenobiotic stimulus;GO:0009636//response to toxic substance;GO:0009850/…
A72_00226	12	6	6.98	3.57667	1	0.65	19	10.44	16	9.85	2	1.24	3	2.14	13	7.35	1	0.65	19	10.44	16	9.85	2	1.24	3	2.14	13	7.35	-0.964611	0.290365	0.54797	no	ybfE	Uncharacterised protein [Streptococcus pneumoniae]	-	-	-	-	-	-	-
A72_00227	2129.67	3160.33	252.777	387.7	2094	265.06	1910	205.65	2385	287.62	3679	445.26	2598	363.07	3204	354.77	2094	265.06	1910	205.65	2385	287.62	3679	445.26	2598	363.07	3204	354.77	0.617077	0.00669777	0.0426211	no	ybfG	Uncharacterized conserved protein [Streptococcus pneumoniae]	-	-	-	-	GO:0005575//cellular_component;GO:0005623//cell;GO:0005886//plasma membrane;GO:0016020//membrane;GO:0016021//integral component of membrane;GO:0031224//intrinsic component of membrane;GO:0044425//membrane part;GO:0044464//cell part;GO:0071944//cell periphery	GO:0003824//catalytic activity;GO:0016791//phosphatase activity;GO:0016862//intramolecular oxidoreductase activity, interconverting keto- and enol-groups	GO:0009847//spore germination;GO:0019509//L-methionine biosynthetic process from methylthioadenosine
A72_00228	4	5.66667	2.16	3.30333	1	0.62	10	5.27	1	0.59	8	4.74	2	1.37	7	3.8	1	0.62	10	5.27	1	0.59	8	4.74	2	1.37	7	3.8	0.612891	0.536409	0.771613	no	-	-	-	-	-	-	-	-	-
A72_00229	7	15.3333	3.76333	8.74667	7	4.09	10	4.97	4	2.23	12	6.71	16	10.33	18	9.2	7	4.09	10	4.97	4	2.23	12	6.71	16	10.33	18	9.2	1.21672	0.0140316	0.072564	no	-	-	-	-	-	-	-	-	-
A72_00230	339.667	274.667	81.3033	67.9933	354	91	379	82.87	286	70.04	265	65.13	223	63.29	336	75.56	354	91	379	82.87	286	70.04	265	65.13	223	63.29	336	75.56	-0.257921	0.277308	0.535092	no	hcxA	alcohol dehydrogenase [Bacillus amyloliquefaciens LFB112] [Bacillus amyloliquefaciens]	-	-	-	-	-	GO:0003674//molecular_function;GO:0003824//catalytic activity;GO:0003856//3-dehydroquinate synthase activity;GO:0005488//binding;GO:0005515//protein binding;GO:0008912//lactaldehyde reductase activity;GO:0016491//oxidoreductase activity;GO:0016614//oxidoreductase activity, acting on CH-OH group of donors;GO:0016616//oxidoreductase activity, acting on the CH-OH group of donors, NAD or NADP as acce…	GO:0008150//biological_process;GO:0008152//metabolic process;GO:0009423//chorismate biosynthetic process;GO:0055114//oxidation-reduction process
A72_00231	231.667	171	51.3933	39.59	216	51.49	250	50.69	229	52	138	31.45	167	43.95	208	43.37	216	51.49	250	50.69	229	52	138	31.45	167	43.95	208	43.37	-0.376445	0.134851	0.343493	no	purT	phosphoribosylglycinamide formyltransferase 2 [Bacillus velezensis CAU B946] [Bacillus velezensis]	Metabolism;Metabolism;Metabolism;Metabolism	Global and overview maps;Global and overview maps;Nucleotide metabolism;Metabolism of cofactors and vitamins	ko01100//Metabolic pathways;ko01110//Biosynthesis of secondary metabolites;ko00230//Purine metabolism;ko00670//One carbon pool by folate	K08289;K08289;K08289;K08289	GO:0005575//cellular_component;GO:0005622//intracellular;GO:0005623//cell;GO:0005737//cytoplasm;GO:0005829//cytosol;GO:0005951//carbamoyl-phosphate synthase complex;GO:0009317//acetyl-CoA carboxylase complex;GO:0009320//phosphoribosylaminoimidazole carboxylase complex;GO:0044424//intracellular part;GO:0044444//cytoplasmic part;GO:0044464//cell part	GO:0000166//nucleotide binding;GO:0000287//magnesium ion binding;GO:0003674//molecular_function;GO:0003824//catalytic activity;GO:0003989//acetyl-CoA carboxylase activity;GO:0004075//biotin carboxylase activity;GO:0004088//carbamoyl-phosphate synthase (glutamine-hydrolyzing) activity;GO:0004637//phosphoribosylamine-glycine ligase activity;GO:0004638//phosphoribosylaminoimidazole carboxylase activ…	GO:0006094//gluconeogenesis;GO:0006139//nucleobase-containing compound metabolic process;GO:0006163//purine nucleotide metabolic process;GO:0006164//purine nucleotide biosynthetic process;GO:0006188//IMP biosynthetic process;GO:0006189//'de novo' IMP biosynthetic process;GO:0006633//fatty acid biosynthetic process;GO:0006725//cellular aromatic compound metabolic process;GO:0006753//nucleoside pho…
A72_00232	222	229	107.263	113.673	256	131.98	220	96.48	190	93.33	236	116.34	180	102.46	271	122.22	256	131.98	220	96.48	190	93.33	236	116.34	180	102.46	271	122.22	0.0837369	0.745295	0.913977	no	pssA	CDP-diacylglycerol-serineO-phosphatidyltransferase [Bacillus velezensis CAU B946] [Bacillus velezensis]	Metabolism;Metabolism;Metabolism;Metabolism	Global and overview maps;Global and overview maps;Amino acid metabolism;Lipid metabolism	ko01100//Metabolic pathways;ko01110//Biosynthesis of secondary metabolites;ko00260//Glycine, serine and threonine metabolism;ko00564//Glycerophospholipid metabolism	K17103;K17103;K17103;K17103	GO:0005575//cellular_component;GO:0005622//intracellular;GO:0005623//cell;GO:0005737//cytoplasm;GO:0005886//plasma membrane;GO:0016020//membrane;GO:0016021//integral component of membrane;GO:0031224//intrinsic component of membrane;GO:0044424//intracellular part;GO:0044425//membrane part;GO:0044464//cell part;GO:0071944//cell periphery	GO:0003674//molecular_function;GO:0003824//catalytic activity;GO:0003882//CDP-diacylglycerol-serine O-phosphatidyltransferase activity;GO:0008444//CDP-diacylglycerol-glycerol-3-phosphate 3-phosphatidyltransferase activity;GO:0016740//transferase activity;GO:0016772//transferase activity, transferring phosphorus-containing groups;GO:0016780//phosphotransferase activity, for other substituted phosp…	GO:0006629//lipid metabolic process;GO:0006644//phospholipid metabolic process;GO:0006650//glycerophospholipid metabolic process;GO:0006793//phosphorus metabolic process;GO:0006796//phosphate-containing compound metabolic process;GO:0008150//biological_process;GO:0008152//metabolic process;GO:0008610//lipid biosynthetic process;GO:0008654//phospholipid biosynthetic process;GO:0009058//biosyntheti…
A72_00233	146	157.333	77.2633	86.04	193	108.66	144	68.96	101	54.17	143	76.98	148	92	181	89.14	193	108.66	144	68.96	101	54.17	143	76.98	148	92	181	89.14	0.155224	0.60307	0.82302	no	ybfM	YbfM [Bacillus amyloliquefaciens subsp. plantarum str. FZB42] [Bacillus amyloliquefaciens]	-	-	-	-	GO:0005575//cellular_component;GO:0005623//cell;GO:0005886//plasma membrane;GO:0016020//membrane;GO:0016021//integral component of membrane;GO:0031224//intrinsic component of membrane;GO:0044425//membrane part;GO:0044464//cell part;GO:0071944//cell periphery	-	-
A72_00234	299	285.333	94.4433	93.1067	369	124.5	316	90.69	212	68.14	253	81.62	255	94.99	348	102.71	369	124.5	316	90.69	212	68.14	253	81.62	255	94.99	348	102.71	-0.0205645	0.946004	1	no	psd	phosphatidylserine decarboxylase [Bacillus velezensis CAU B946] [Bacillus velezensis]	Metabolism;Metabolism;Metabolism	Global and overview maps;Global and overview maps;Lipid metabolism	ko01100//Metabolic pathways;ko01110//Biosynthesis of secondary metabolites;ko00564//Glycerophospholipid metabolism	K01613;K01613;K01613	GO:0005575//cellular_component;GO:0005623//cell;GO:0005886//plasma membrane;GO:0016020//membrane;GO:0044464//cell part;GO:0071944//cell periphery	GO:0003674//molecular_function;GO:0003824//catalytic activity;GO:0004609//phosphatidylserine decarboxylase activity;GO:0016829//lyase activity;GO:0016830//carbon-carbon lyase activity;GO:0016831//carboxy-lyase activity	GO:0006629//lipid metabolic process;GO:0006644//phospholipid metabolic process;GO:0006646//phosphatidylethanolamine biosynthetic process;GO:0006650//glycerophospholipid metabolic process;GO:0006793//phosphorus metabolic process;GO:0006796//phosphate-containing compound metabolic process;GO:0008150//biological_process;GO:0008152//metabolic process;GO:0008610//lipid biosynthetic process;GO:0008654/…
A72_00235	13	19.6667	11.9433	19.07	15	14.96	19	16.12	5	4.75	20	19.07	18	19.82	21	18.32	15	14.96	19	16.12	5	4.75	20	19.07	18	19.82	21	18.32	0.675099	0.160599	0.38273	no	ybfN	YbfN [Bacillus sp. 916]	-	-	-	-	-	-	-
A72_00236	491.667	374.667	129.837	103.033	462	131.26	550	132.92	463	125.33	323	87.74	342	107.28	459	114.08	462	131.26	550	132.92	463	125.33	323	87.74	342	107.28	459	114.08	-0.333587	0.141361	0.356281	no	RBAM_002740	sulfurtransferase [Bacillus amyloliquefaciens]	-	-	-	-	-	-	GO:0001887//selenium compound metabolic process;GO:0006400//tRNA modification
A72_00237	2.33333	4.66667	0.49	1.01667	5	1.1	2	0.37	0	0	6	1.26	5	1.21	3	0.58	5	1.1	2	0.37	0	0	6	1.26	5	1.21	3	0.58	1.05299	0.298199	0.557414	no	gltP	Proton glutamate symport protein Glutamate-aspartate carrier protein [Bacillus velezensis CAU B946] [Bacillus velezensis]	-	-	-	-	GO:0005575//cellular_component;GO:0005623//cell;GO:0005886//plasma membrane;GO:0016020//membrane;GO:0016021//integral component of membrane;GO:0031224//intrinsic component of membrane;GO:0044425//membrane part;GO:0044464//cell part;GO:0071944//cell periphery	GO:0003674//molecular_function;GO:0005215//transporter activity;GO:0015291//secondary active transmembrane transporter activity;GO:0015293//symporter activity;GO:0022804//active transmembrane transporter activity;GO:0022857//transmembrane transporter activity	GO:0003333//amino acid transmembrane transport;GO:0006810//transport;GO:0006811//ion transport;GO:0006820//anion transport;GO:0006835//dicarboxylic acid transport;GO:0006836//neurotransmitter transport;GO:0006855//drug transmembrane transport;GO:0006865//amino acid transport;GO:0008150//biological_process;GO:0015711//organic anion transport;GO:0015740//C4-dicarboxylate transport;GO:0015800//acidi…
A72_00238	14.3333	18.6667	3.46	4.78667	23	5.88	14	3.04	6	1.46	29	7.09	21	5.93	6	1.34	23	5.88	14	3.04	6	1.46	29	7.09	21	5.93	6	1.34	0.468249	0.48009	0.729485	no	ilvE	branched chain amino acid: 2-keto-4-methylthiobutyrate aminotransferase apoenzyme [Bacillus sp. RUPDJ]	Metabolism;Metabolism;Metabolism;Metabolism;Metabolism;Metabolism;Metabolism;Metabolism;Metabolism	Global and overview maps;Global and overview maps;Global and overview maps;Amino acid metabolism;Global and overview maps;Amino acid metabolism;Metabolism of cofactors and vitamins;Amino acid metabolism;Biosynthesis of other secondary metabolites	ko01100//Metabolic pathways;ko01110//Biosynthesis of secondary metabolites;ko01230//Biosynthesis of amino acids;ko00270//Cysteine and methionine metabolism;ko01210//2-Oxocarboxylic acid metabolism;ko00280//Valine, leucine and isoleucine degradation;ko00770//Pantothenate and CoA biosynthesis;ko00290//Valine, leucine and isoleucine biosynthesis;ko00966//Glucosinolate biosynthesis	K00826;K00826;K00826;K00826;K00826;K00826;K00826;K00826;K00826	-	GO:0003674//molecular_function;GO:0003824//catalytic activity;GO:0004084//branched-chain-amino-acid transaminase activity;GO:0008483//transaminase activity;GO:0008696//4-amino-4-deoxychorismate lyase activity;GO:0016740//transferase activity;GO:0016769//transferase activity, transferring nitrogenous groups;GO:0047810//D-alanine:2-oxoglutarate aminotransferase activity;GO:0052654//L-leucine transa…	GO:0006082//organic acid metabolic process;GO:0006520//cellular amino acid metabolic process;GO:0006549//isoleucine metabolic process;GO:0006551//leucine metabolic process;GO:0006573//valine metabolic process;GO:0006807//nitrogen compound metabolic process;GO:0008150//biological_process;GO:0008152//metabolic process;GO:0008153//para-aminobenzoic acid biosynthetic process;GO:0008652//cellular amin…
A72_00239	48.6667	112.333	8.64333	20.55	76	14.29	47	7.52	23	4.12	113	20.32	104	21.59	120	19.74	76	14.29	47	7.52	23	4.12	113	20.32	104	21.59	120	19.74	1.24948	0.000737868	0.00857025	yes	ybgF	aminoacid permease [Bacillus velezensis NJN-6] [Bacillus velezensis]	-	-	-	-	GO:0005575//cellular_component;GO:0005623//cell;GO:0005886//plasma membrane;GO:0005887//integral component of plasma membrane;GO:0016020//membrane;GO:0016021//integral component of membrane;GO:0031224//intrinsic component of membrane;GO:0044425//membrane part;GO:0044464//cell part;GO:0071944//cell periphery	GO:0000100//S-methylmethionine transmembrane transporter activity;GO:0003674//molecular_function;GO:0005215//transporter activity;GO:0005275//amine transmembrane transporter activity;GO:0015171//amino acid transmembrane transporter activity;GO:0015495//gamma-aminobutyric acid:proton symporter activity;GO:0022857//transmembrane transporter activity;GO:0072349//modified amino acid transmembrane tra…	GO:0000096//sulfur amino acid metabolic process;GO:0000097//sulfur amino acid biosynthetic process;GO:0006082//organic acid metabolic process;GO:0006520//cellular amino acid metabolic process;GO:0006555//methionine metabolic process;GO:0006790//sulfur compound metabolic process;GO:0006807//nitrogen compound metabolic process;GO:0006810//transport;GO:0006811//ion transport;GO:0006820//anion transp…
A72_00240	10.3333	19.6667	2.85	5.53	15	4.36	8	1.98	8	2.21	14	3.89	19	6.09	26	6.61	15	4.36	8	1.98	8	2.21	14	3.89	19	6.09	26	6.61	0.956318	0.0437836	0.158088	no	ybgG	homocysteine methyltransferase [Bacillus velezensis]	Metabolism;Metabolism;Metabolism	Global and overview maps;Global and overview maps;Amino acid metabolism	ko01100//Metabolic pathways;ko01110//Biosynthesis of secondary metabolites;ko00270//Cysteine and methionine metabolism	K00547;K00547;K00547	GO:0005575//cellular_component;GO:0005622//intracellular;GO:0005623//cell;GO:0005737//cytoplasm;GO:0044424//intracellular part;GO:0044464//cell part	GO:0003674//molecular_function;GO:0003824//catalytic activity;GO:0005488//binding;GO:0005515//protein binding;GO:0008168//methyltransferase activity;GO:0008172//S-methyltransferase activity;GO:0008270//zinc ion binding;GO:0008705//methionine synthase activity;GO:0008757//S-adenosylmethionine-dependent methyltransferase activity;GO:0008898//S-adenosylmethionine-homocysteine S-methyltransferase act…	GO:0000096//sulfur amino acid metabolic process;GO:0000097//sulfur amino acid biosynthetic process;GO:0006082//organic acid metabolic process;GO:0006520//cellular amino acid metabolic process;GO:0006555//methionine metabolic process;GO:0006575//cellular modified amino acid metabolic process;GO:0006790//sulfur compound metabolic process;GO:0006807//nitrogen compound metabolic process;GO:0006950//r…
A72_00241	12.3333	26.6667	2.22333	5.03333	16	3.07	12	1.96	9	1.64	21	3.85	31	6.56	28	4.69	16	3.07	12	1.96	9	1.64	21	3.85	31	6.56	28	4.69	1.17879	0.0052832	0.0359118	yes	glnT	sodium:alanine symporter [Bacillus velezensis]	-	-	-	-	GO:0005575//cellular_component;GO:0005623//cell;GO:0005886//plasma membrane;GO:0016020//membrane;GO:0016021//integral component of membrane;GO:0031224//intrinsic component of membrane;GO:0044425//membrane part;GO:0044464//cell part;GO:0071944//cell periphery	GO:0003674//molecular_function;GO:0005215//transporter activity;GO:0005283//sodium:amino acid symporter activity;GO:0005342//organic acid transmembrane transporter activity;GO:0005343//organic acid:sodium symporter activity;GO:0005416//cation:amino acid symporter activity;GO:0008324//cation transmembrane transporter activity;GO:0008509//anion transmembrane transporter activity;GO:0008514//organic…	GO:0003333//amino acid transmembrane transport;GO:0006810//transport;GO:0006811//ion transport;GO:0006812//cation transport;GO:0006814//sodium ion transport;GO:0006820//anion transport;GO:0006865//amino acid transport;GO:0008150//biological_process;GO:0015672//monovalent inorganic cation transport;GO:0015711//organic anion transport;GO:0015804//neutral amino acid transport;GO:0015849//organic aci…
A72_00242	2.33333	14.6667	0.6	3.74667	2	0.56	3	0.71	2	0.53	7	1.87	5	1.54	32	7.83	2	0.56	3	0.71	2	0.53	7	1.87	5	1.54	32	7.83	2.64257	0.00142972	0.0139817	yes	glsA1	glutaminase [Bacillus velezensis CAU B946] [Bacillus velezensis]	Metabolism;Environmental Information Processing;Metabolism;Metabolism;Human Diseases;Metabolism;Organismal Systems;Organismal Systems;Organismal Systems;Human Diseases	Global and overview maps;Signal transduction;Amino acid metabolism;Amino acid metabolism;Cancers;Metabolism of other amino acids;Nervous system;Nervous system;Excretory system;Cancers	ko01100//Metabolic pathways;ko02020//Two-component system;ko00250//Alanine, aspartate and glutamate metabolism;ko00220//Arginine biosynthesis;ko05230//Central carbon metabolism in cancer;ko00471//D-Glutamine and D-glutamate metabolism;ko04724//Glutamatergic synapse;ko04727//GABAergic synapse;ko04964//Proximal tubule bicarbonate reclamation;ko05206//MicroRNAs in cancer	K01425;K01425;K01425;K01425;K01425;K01425;K01425;K01425;K01425;K01425	-	GO:0003674//molecular_function;GO:0003824//catalytic activity;GO:0004359//glutaminase activity;GO:0016787//hydrolase activity;GO:0016810//hydrolase activity, acting on carbon-nitrogen (but not peptide) bonds;GO:0016811//hydrolase activity, acting on carbon-nitrogen (but not peptide) bonds, in linear amides	GO:0006082//organic acid metabolic process;GO:0006520//cellular amino acid metabolic process;GO:0006536//glutamate metabolic process;GO:0006537//glutamate biosynthetic process;GO:0006541//glutamine metabolic process;GO:0006543//glutamine catabolic process;GO:0006807//nitrogen compound metabolic process;GO:0008150//biological_process;GO:0008152//metabolic process;GO:0008652//cellular amino acid bi…
A72_00243	40.3333	53	8.03333	10.7467	44	9.37	41	7.43	36	7.3	53	10.79	35	8.23	71	13.22	44	9.37	41	7.43	36	7.3	53	10.79	35	8.23	71	13.22	0.419819	0.196983	0.431871	no	glnK	histidine kinase [Bacillus velezensis]	Environmental Information Processing	Signal transduction	ko02020//Two-component system	K07717	GO:0005575//cellular_component;GO:0005622//intracellular;GO:0005623//cell;GO:0005886//plasma membrane;GO:0016020//membrane;GO:0016021//integral component of membrane;GO:0031224//intrinsic component of membrane;GO:0044425//membrane part;GO:0044464//cell part;GO:0071944//cell periphery	GO:0000155//phosphorelay sensor kinase activity;GO:0000166//nucleotide binding;GO:0003674//molecular_function;GO:0003824//catalytic activity;GO:0004672//protein kinase activity;GO:0004673//protein histidine kinase activity;GO:0005488//binding;GO:0005524//ATP binding;GO:0008144//drug binding;GO:0016301//kinase activity;GO:0016740//transferase activity;GO:0016772//transferase activity, transferring…	GO:0000160//phosphorelay signal transduction system;GO:0006464//cellular protein modification process;GO:0006468//protein phosphorylation;GO:0006793//phosphorus metabolic process;GO:0006796//phosphate-containing compound metabolic process;GO:0006807//nitrogen compound metabolic process;GO:0006817//phosphate ion transport;GO:0007154//cell communication;GO:0007165//signal transduction;GO:0008150//b…
A72_00244	31.6667	24	8.72333	6.77667	52	15.1	28	6.92	15	4.15	30	8.33	20	6.41	22	5.59	52	15.1	28	6.92	15	4.15	30	8.33	20	6.41	22	5.59	-0.364304	0.448877	0.702276	no	glnL	transcriptional regulator [Bacillus velezensis]	Environmental Information Processing	Signal transduction	ko02020//Two-component system	K07719	GO:0005575//cellular_component;GO:0005622//intracellular;GO:0005623//cell;GO:0005737//cytoplasm;GO:0016020//membrane;GO:0044424//intracellular part;GO:0044464//cell part	GO:0000156//phosphorelay response regulator activity;GO:0003674//molecular_function;GO:0003676//nucleic acid binding;GO:0003677//DNA binding;GO:0003700//transcription factor activity, sequence-specific DNA binding;GO:0004673//protein histidine kinase activity;GO:0005488//binding;GO:0005515//protein binding;GO:0005524//ATP binding;GO:0097159//organic cyclic compound binding;GO:1901363//heterocycli…	GO:0000160//phosphorelay signal transduction system;GO:0006139//nucleobase-containing compound metabolic process;GO:0006351//transcription, DNA-templated;GO:0006355//regulation of transcription, DNA-templated;GO:0006725//cellular aromatic compound metabolic process;GO:0006796//phosphate-containing compound metabolic process;GO:0006807//nitrogen compound metabolic process;GO:0006808//regulation of…
A72_00245	74.3333	81	20.55	23.5433	67	19.96	85	21.54	71	20.15	78	22.22	79	25.99	86	22.42	67	19.96	85	21.54	71	20.15	78	22.22	79	25.99	86	22.42	0.19618	0.479391	0.72904	no	ycbJ	phosphotransferase [Bacillus velezensis NJN-6] [Bacillus velezensis]	-	-	-	-	-	GO:0000166//nucleotide binding;GO:0003674//molecular_function;GO:0003824//catalytic activity;GO:0005488//binding;GO:0005524//ATP binding;GO:0008144//drug binding;GO:0016301//kinase activity;GO:0016740//transferase activity;GO:0016772//transferase activity, transferring phosphorus-containing groups;GO:0017076//purine nucleotide binding;GO:0019165//thiamine kinase activity;GO:0030554//adenyl nucleo…	GO:0006793//phosphorus metabolic process;GO:0006796//phosphate-containing compound metabolic process;GO:0008150//biological_process;GO:0008152//metabolic process;GO:0009228//thiamine biosynthetic process;GO:0009987//cellular process;GO:0016310//phosphorylation;GO:0030436//asexual sporulation;GO:0044237//cellular metabolic process
A72_00246	0	0	0.001	0.001	0	0	0	0	0	0	0	0	0	0	0	0	0	0	0	0	0	0	0	0	0	0	0	0	0	1	1	notest	rtpA	tryptophan RNA-binding attenuator protein inhibitory protein [Bacillus velezensis]	-	-	-	-	GO:0005575//cellular_component;GO:0005622//intracellular;GO:0005623//cell;GO:0005737//cytoplasm;GO:0044424//intracellular part;GO:0044464//cell part	GO:0003674//molecular_function;GO:0003676//nucleic acid binding;GO:0003968//RNA-directed RNA polymerase activity;GO:0004197//cysteine-type endopeptidase activity;GO:0004252//serine-type endopeptidase activity;GO:0004540//ribonuclease activity;GO:0005488//binding;GO:0005515//protein binding;GO:0008270//zinc ion binding;GO:0008901//ferredoxin hydrogenase activity;GO:0016151//nickel cation binding;G…	GO:0006139//nucleobase-containing compound metabolic process;GO:0006351//transcription, DNA-templated;GO:0006355//regulation of transcription, DNA-templated;GO:0006401//RNA catabolic process;GO:0006457//protein folding;GO:0006464//cellular protein modification process;GO:0006725//cellular aromatic compound metabolic process;GO:0006807//nitrogen compound metabolic process;GO:0008150//biological_pr…
A72_00247	30.3333	10.3333	8.59667	3.15667	13	4	35	9.17	43	12.62	8	2.36	13	4.42	10	2.69	13	4	35	9.17	43	12.62	8	2.36	13	4.42	10	2.69	-1.44538	0.00337851	0.0266494	yes	mneP	transporter [Bacillus velezensis]	-	-	-	-	GO:0005575//cellular_component;GO:0005623//cell;GO:0005886//plasma membrane;GO:0016020//membrane;GO:0016021//integral component of membrane;GO:0031224//intrinsic component of membrane;GO:0044425//membrane part;GO:0044464//cell part;GO:0071944//cell periphery	GO:0003674//molecular_function;GO:0005215//transporter activity;GO:0008324//cation transmembrane transporter activity;GO:0015075//ion transmembrane transporter activity;GO:0015562//efflux transmembrane transporter activity;GO:0022857//transmembrane transporter activity	GO:0006810//transport;GO:0006811//ion transport;GO:0006812//cation transport;GO:0008150//biological_process;GO:0034220//ion transmembrane transport;GO:0051179//localization;GO:0051234//establishment of localization;GO:0055085//transmembrane transport;GO:0098655//cation transmembrane transport
A72_00248	2.66667	1	1.09667	0.433333	2	0.89	3	1.13	3	1.27	1	0.42	1	0.49	1	0.39	2	0.89	3	1.13	3	1.27	1	0.42	1	0.49	1	0.39	-1.33958	0.258983	0.513309	no	-	-	-	-	-	-	-	-	-
A72_00249	177.667	202.333	49.0667	57.89	200	58.64	149	37.16	184	51.4	210	58.87	193	62.48	204	52.32	200	58.64	149	37.16	184	51.4	210	58.87	193	62.48	204	52.32	0.238571	0.36996	0.63228	no	-	-	-	-	-	-	-	-	-
A72_00250	73	105.667	48.7467	73.5733	83	58.59	53	31.83	83	55.82	119	80.32	112	87.29	86	53.11	83	58.59	53	31.83	83	55.82	119	80.32	112	87.29	86	53.11	0.593879	0.0628561	0.205077	no	-	-	-	-	-	-	-	-	-
A72_00251	0	2	0.001	1.42	0	0	0	0	0	0	0	0	0	0	6	4.26	0	0	0	0	0	0	0	0	0	0	6	4.26	10.4717	0.0882361	0.257254	no	ydfQ	thiol reductase thioredoxin [Bacillus velezensis]	-	-	-	-	GO:0005575//cellular_component;GO:0005623//cell;GO:0005737//cytoplasm	GO:0003756//protein disulfide isomerase activity;GO:0015036//disulfide oxidoreductase activity;GO:0036361//racemase activity, acting on amino acids and derivatives	GO:0006457//protein folding;GO:0006807//nitrogen compound metabolic process;GO:0008150//biological_process;GO:0009987//cellular process;GO:0019725//cellular homeostasis;GO:0042592//homeostatic process;GO:0045454//cell redox homeostasis;GO:0050789//regulation of biological process;GO:0050794//regulation of cellular process;GO:0055114//oxidation-reduction process;GO:0065007//biological regulation;G…
A72_00252	737.667	2031.67	498.443	1428.99	1062	761.4	714	435.44	437	298.49	2536	1738.43	1925	1523.75	1634	1024.8	1062	761.4	714	435.44	437	298.49	2536	1738.43	1925	1523.75	1634	1024.8	1.5195	3.22141e-06	0.000121702	yes	ycbP	YcbP [Bacillus amyloliquefaciens subsp. plantarum str. FZB42] [Bacillus amyloliquefaciens]	-	-	-	-	GO:0005575//cellular_component;GO:0005623//cell;GO:0005886//plasma membrane;GO:0016020//membrane;GO:0016021//integral component of membrane;GO:0031224//intrinsic component of membrane;GO:0044425//membrane part;GO:0044464//cell part;GO:0071944//cell periphery	GO:0000155//phosphorelay sensor kinase activity;GO:0004721//phosphoprotein phosphatase activity	GO:0000160//phosphorelay signal transduction system
A72_00253	13.3333	10	8.14667	6.40667	21	13.48	10	5.46	9	5.5	9	5.52	13	9.21	8	4.49	21	13.48	10	5.46	9	5.5	9	5.52	13	9.21	8	4.49	-0.346636	0.532421	0.767527	no	cwlJ	N-acetylmuramoyl-L-alanine amidase [Bacillus amyloliquefaciens Y2] [Bacillus amyloliquefaciens]	-	-	-	-	GO:0005575//cellular_component;GO:0005576//extracellular region	GO:0003674//molecular_function;GO:0003824//catalytic activity;GO:0016787//hydrolase activity	GO:0008150//biological_process;GO:0009653//anatomical structure morphogenesis;GO:0009847//spore germination;GO:0009987//cellular process;GO:0016043//cellular component organization;GO:0030154//cell differentiation;GO:0030435//sporulation resulting in formation of a cellular spore;GO:0032502//developmental process;GO:0043934//sporulation;GO:0045229//external encapsulating structure organization;GO…
A72_00254	33	16	4.82667	2.40333	29	4.56	35	4.68	35	5.24	17	2.55	11	1.91	20	2.75	29	4.56	35	4.68	35	5.24	17	2.55	11	1.91	20	2.75	-1.00599	0.00483757	0.0340432	yes	phoD	Phosphodiesterase/alkaline phosphatase D [Bacillus velezensis CAU B946] [Bacillus velezensis]	Metabolism;Environmental Information Processing;Metabolism	Global and overview maps;Signal transduction;Metabolism of cofactors and vitamins	ko01100//Metabolic pathways;ko02020//Two-component system;ko00790//Folate biosynthesis	K01113;K01113;K01113	-	GO:0003674//molecular_function;GO:0003824//catalytic activity;GO:0003993//acid phosphatase activity;GO:0004035//alkaline phosphatase activity;GO:0005488//binding;GO:0016787//hydrolase activity;GO:0016788//hydrolase activity, acting on ester bonds;GO:0016791//phosphatase activity;GO:0042578//phosphoric ester hydrolase activity;GO:0043167//ion binding;GO:0043169//cation binding;GO:0046872//metal io…	GO:0006793//phosphorus metabolic process;GO:0006796//phosphate-containing compound metabolic process;GO:0008150//biological_process;GO:0008152//metabolic process;GO:0009987//cellular process;GO:0016311//dephosphorylation;GO:0044237//cellular metabolic process
A72_00255	0	1.66667	0.001	2.31667	0	0	0	0	0	0	2	2.66	2	3.07	1	1.22	0	0	0	0	0	0	2	2.66	2	3.07	1	1.22	11.1778	0.0767291	0.234099	no	tatAd	TatAD [Bacillus amyloliquefaciens subsp. plantarum str. FZB42] [Bacillus amyloliquefaciens]	Genetic Information Processing;Environmental Information Processing	Folding, sorting and degradation;Membrane transport	ko03060//Protein export;ko03070//Bacterial secretion system	K03116;K03116	GO:0005575//cellular_component;GO:0005622//intracellular;GO:0005623//cell;GO:0005737//cytoplasm;GO:0005829//cytosol;GO:0005886//plasma membrane;GO:0009523//photosystem II;GO:0009539//photosystem II reaction center;GO:0016020//membrane;GO:0016021//integral component of membrane;GO:0031224//intrinsic component of membrane;GO:0044424//intracellular part;GO:0044425//membrane part;GO:0044444//cytoplas…	GO:0003674//molecular_function;GO:0005215//transporter activity;GO:0008565//protein transporter activity	GO:0002790//peptide secretion;GO:0006810//transport;GO:0008104//protein localization;GO:0008150//biological_process;GO:0009306//protein secretion;GO:0009987//cellular process;GO:0015031//protein transport;GO:0015628//protein secretion by the type II secretion system;GO:0015833//peptide transport;GO:0015979//photosynthesis;GO:0032940//secretion by cell;GO:0033036//macromolecule localization;GO:004…
A72_00256	17.6667	5.33333	6.41667	2.05333	29	11	11	3.55	13	4.7	5	1.81	8	3.35	3	1	29	11	11	3.55	13	4.7	5	1.81	8	3.35	3	1	-1.64386	0.00811439	0.0490279	yes	tatC1	Sec-independent protein translocase protein tatC [Bacillus velezensis M27] [Bacillus velezensis]	Genetic Information Processing;Environmental Information Processing	Folding, sorting and degradation;Membrane transport	ko03060//Protein export;ko03070//Bacterial secretion system	K03118;K03118	GO:0005575//cellular_component;GO:0005622//intracellular;GO:0005623//cell;GO:0005886//plasma membrane;GO:0005887//integral component of plasma membrane;GO:0016020//membrane;GO:0016021//integral component of membrane;GO:0031224//intrinsic component of membrane;GO:0032991//macromolecular complex;GO:0033281//TAT protein transport complex;GO:0044425//membrane part;GO:0044459//plasma membrane part;GO:…	GO:0003674//molecular_function;GO:0005215//transporter activity;GO:0008320//protein transmembrane transporter activity;GO:0008565//protein transporter activity;GO:0009977//proton motive force dependent protein transmembrane transporter activity;GO:0015291//secondary active transmembrane transporter activity;GO:0015399//primary active transmembrane transporter activity;GO:0015405//P-P-bond-hydroly…	GO:0006810//transport;GO:0006886//intracellular protein transport;GO:0008104//protein localization;GO:0008150//biological_process;GO:0015031//protein transport;GO:0015628//protein secretion by the type II secretion system;GO:0015833//peptide transport;GO:0033036//macromolecule localization;GO:0034613//cellular protein localization;GO:0042886//amide transport;GO:0043953//protein transport by the T…
A72_00257	110.333	159.333	43.9433	65.7033	111	47.16	101	36.5	119	48.17	188	76.37	133	62.39	157	58.35	111	47.16	101	36.5	119	48.17	188	76.37	133	62.39	157	58.35	0.580322	0.0244725	0.105822	no	pcp	pyrrolidone-carboxylate peptidase (5-oxoprolyl-peptidase) [Streptococcus pneumoniae]	-	-	-	-	GO:0005575//cellular_component;GO:0005622//intracellular;GO:0005623//cell;GO:0005737//cytoplasm;GO:0005829//cytosol;GO:0044424//intracellular part;GO:0044444//cytoplasmic part;GO:0044464//cell part	GO:0003674//molecular_function;GO:0003824//catalytic activity;GO:0008233//peptidase activity;GO:0008234//cysteine-type peptidase activity;GO:0008238//exopeptidase activity;GO:0008242//omega peptidase activity;GO:0016787//hydrolase activity;GO:0016920//pyroglutamyl-peptidase activity;GO:0070011//peptidase activity, acting on L-amino acid peptides	GO:0006508//proteolysis;GO:0006807//nitrogen compound metabolic process;GO:0008150//biological_process;GO:0008152//metabolic process;GO:0019538//protein metabolic process;GO:0030163//protein catabolic process;GO:0043170//macromolecule metabolic process;GO:0044238//primary metabolic process;GO:0071704//organic substance metabolic process;GO:1901564//organonitrogen compound metabolic process
A72_00258	118.667	179	27.0267	41.7333	121	29.53	124	25.74	111	25.81	190	44.34	121	32.61	226	48.25	121	29.53	124	25.74	111	25.81	190	44.34	121	32.61	226	48.25	0.626817	0.0162834	0.0801681	no	ycbU	aminotransferase [Bacillus sp.]	-	-	-	-	-	GO:0003674//molecular_function;GO:0003824//catalytic activity;GO:0004648//O-phospho-L-serine:2-oxoglutarate aminotransferase activity;GO:0008483//transaminase activity;GO:0016740//transferase activity;GO:0016769//transferase activity, transferring nitrogenous groups;GO:0016829//lyase activity;GO:0030170//pyridoxal phosphate binding;GO:0030429//kynureninase activity;GO:0031071//cysteine desulfuras…	GO:0006564//L-serine biosynthetic process;GO:0016226//iron-sulfur cluster assembly;GO:0019346//transsulfuration;GO:0019441//tryptophan catabolic process to kynurenine;GO:0052699//ergothioneine biosynthetic process
A72_00259	15.6667	16.6667	2.87667	3.10667	29	5.57	12	1.96	6	1.1	14	2.57	16	3.39	20	3.36	29	5.57	12	1.96	6	1.1	14	2.57	16	3.39	20	3.36	0.110969	0.868656	0.981997	no	lmrB	LmrB [Bacillus sp. 5B6]	-	-	-	-	GO:0005575//cellular_component;GO:0005623//cell;GO:0005886//plasma membrane;GO:0005887//integral component of plasma membrane;GO:0016020//membrane;GO:0016021//integral component of membrane;GO:0031224//intrinsic component of membrane;GO:0044425//membrane part;GO:0044464//cell part;GO:0071944//cell periphery	GO:0003674//molecular_function;GO:0005215//transporter activity;GO:0008028//monocarboxylic acid transmembrane transporter activity;GO:0015238//drug transmembrane transporter activity;GO:0015297//antiporter activity;GO:0015307//drug:proton antiporter activity;GO:0015514//nitrite efflux transmembrane transporter activity;GO:0022857//transmembrane transporter activity;GO:0042910//xenobiotic transpor…	GO:0006810//transport;GO:0006855//drug transmembrane transport;GO:0008150//biological_process;GO:0015707//nitrite transport;GO:0015718//monocarboxylic acid transport;GO:0015893//drug transport;GO:0042221//response to chemical;GO:0042493//response to drug;GO:0042908//xenobiotic transport;GO:0046677//response to antibiotic;GO:0050896//response to stimulus;GO:0051179//localization;GO:0051234//establ…
A72_00260	2	3.66667	0.86	1.70667	0	0	4	1.65	2	0.93	3	1.39	3	1.61	5	2.12	0	0	4	1.65	2	0.93	3	1.39	3	1.61	5	2.12	0.988773	0.401516	0.661028	no	lmrA	HTH-type transcriptional regulator lmrA [Bacillus velezensis CAU B946] [Bacillus velezensis]	-	-	-	-	-	GO:0003674//molecular_function;GO:0003676//nucleic acid binding;GO:0003677//DNA binding;GO:0003700//transcription factor activity, sequence-specific DNA binding;GO:0003899//DNA-directed RNA polymerase activity;GO:0005488//binding;GO:0097159//organic cyclic compound binding;GO:1901363//heterocyclic compound binding	GO:0006139//nucleobase-containing compound metabolic process;GO:0006351//transcription, DNA-templated;GO:0006355//regulation of transcription, DNA-templated;GO:0006725//cellular aromatic compound metabolic process;GO:0006807//nitrogen compound metabolic process;GO:0008150//biological_process;GO:0008152//metabolic process;GO:0009058//biosynthetic process;GO:0009059//macromolecule biosynthetic proc…
A72_00261	2	2	0.436667	0.52	0	0	4	0.84	2	0.47	2	0.47	4	1.09	0	0	0	0	4	0.84	2	0.47	2	0.47	4	1.09	0	0	0.251979	1	1	no	ansZ	L-asparaginase [Bacillus velezensis]	Metabolism;Metabolism;Metabolism;Metabolism	Global and overview maps;Global and overview maps;Amino acid metabolism;Metabolism of other amino acids	ko01100//Metabolic pathways;ko01110//Biosynthesis of secondary metabolites;ko00250//Alanine, aspartate and glutamate metabolism;ko00460//Cyanoamino acid metabolism	K01424;K01424;K01424;K01424	GO:0005575//cellular_component;GO:0005622//intracellular;GO:0005623//cell;GO:0005737//cytoplasm;GO:0044424//intracellular part;GO:0044464//cell part	GO:0003674//molecular_function;GO:0003824//catalytic activity;GO:0004067//asparaginase activity;GO:0016787//hydrolase activity;GO:0016810//hydrolase activity, acting on carbon-nitrogen (but not peptide) bonds;GO:0016811//hydrolase activity, acting on carbon-nitrogen (but not peptide) bonds, in linear amides;GO:0050567//glutaminyl-tRNA synthase (glutamine-hydrolyzing) activity	GO:0006082//organic acid metabolic process;GO:0006424//glutamyl-tRNA aminoacylation;GO:0006520//cellular amino acid metabolic process;GO:0006528//asparagine metabolic process;GO:0006530//asparagine catabolic process;GO:0006807//nitrogen compound metabolic process;GO:0008150//biological_process;GO:0008152//metabolic process;GO:0009056//catabolic process;GO:0009063//cellular amino acid catabolic pr…
A72_00262	14	1.33333	5.57	0.543333	16	6.83	16	5.81	10	4.07	1	0.41	1	0.47	2	0.75	16	6.83	16	5.81	10	4.07	1	0.41	1	0.47	2	0.75	-3.35777	2.27289e-06	8.77139e-05	yes	estA	triacylglycerol lipase [Bacillus velezensis CAU B946] [Bacillus velezensis]	Metabolism;Metabolism	Global and overview maps;Lipid metabolism	ko01100//Metabolic pathways;ko00561//Glycerolipid metabolism	K01046;K01046	GO:0005575//cellular_component;GO:0005576//extracellular region	GO:0003674//molecular_function;GO:0003824//catalytic activity;GO:0004806//triglyceride lipase activity;GO:0008374//O-acyltransferase activity;GO:0016298//lipase activity;GO:0016787//hydrolase activity;GO:0016788//hydrolase activity, acting on ester bonds;GO:0052689//carboxylic ester hydrolase activity;GO:0070205//2-succinyl-6-hydroxy-2,4-cyclohexadiene-1-carboxylate synthase activity	GO:0006629//lipid metabolic process;GO:0008150//biological_process;GO:0008152//metabolic process;GO:0009056//catabolic process;GO:0009234//menaquinone biosynthetic process;GO:0016042//lipid catabolic process;GO:0044238//primary metabolic process;GO:0071704//organic substance metabolic process;GO:1901575//organic substance catabolic process
A72_00263	83	108.667	19.8633	27.0067	89	22.88	94	20.55	66	16.16	112	27.53	91	25.83	123	27.66	89	22.88	94	20.55	66	16.16	112	27.53	91	25.83	123	27.66	0.443208	0.0961084	0.271601	no	yccF	helix-turn-helix, Psq domain-containing protein [Bacillus sp. 5B6]	-	-	-	-	-	GO:0000166//nucleotide binding;GO:0003674//molecular_function;GO:0003676//nucleic acid binding;GO:0003677//DNA binding;GO:0003700//transcription factor activity, sequence-specific DNA binding;GO:0005488//binding;GO:0005524//ATP binding;GO:0008144//drug binding;GO:0017076//purine nucleotide binding;GO:0030554//adenyl nucleotide binding;GO:0032553//ribonucleotide binding;GO:0032555//purine ribonucl…	GO:0006352//DNA-templated transcription, initiation;GO:0006355//regulation of transcription, DNA-templated;GO:0008150//biological_process
A72_00264	145.333	179.667	39.9133	51.3767	114	33.64	147	36.9	175	49.2	205	57.84	149	48.54	185	47.75	114	33.64	147	36.9	175	49.2	205	57.84	149	48.54	185	47.75	0.364243	0.165529	0.39033	no	yccK	aldo/keto reductase [Bacillus velezensis CAU B946] [Bacillus velezensis]	-	-	-	-	-	GO:0003674//molecular_function;GO:0003824//catalytic activity;GO:0016491//oxidoreductase activity;GO:0047834//D-threo-aldose 1-dehydrogenase activity	GO:0008150//biological_process;GO:0008152//metabolic process;GO:0055114//oxidation-reduction process
A72_00265	63	94.6667	16.2833	25.44	72	19.9	66	15.52	51	13.43	95	25.11	87	26.55	102	24.66	72	19.9	66	15.52	51	13.43	95	25.11	87	26.55	102	24.66	0.643703	0.0202541	0.0929565	no	ycdA	DUF4352 domain-containing protein [Bacillus amyloliquefaciens]	-	-	-	-	GO:0005575//cellular_component;GO:0005623//cell;GO:0005886//plasma membrane;GO:0016020//membrane;GO:0044464//cell part;GO:0071944//cell periphery	GO:0003674//molecular_function;GO:0004629//phospholipase C activity;GO:0005198//structural molecule activity	GO:0016042//lipid catabolic process;GO:0033103//protein secretion by the type VI secretion system;GO:0097588//archaeal or bacterial-type flagellum-dependent cell motility
A72_00266	29	38	5.45667	7.16667	48	9.43	18	3.01	21	3.93	40	7.52	28	6.07	46	7.91	48	9.43	18	3.01	21	3.93	40	7.52	28	6.07	46	7.91	0.393282	0.359984	0.623824	no	ycdB	DUF4901 domain-containing protein [Bacillus velezensis]	-	-	-	-	-	-	-
A72_00267	845.667	1363	158.933	268.783	867	175.64	1023	176.29	647	124.87	1354	262.26	1279	286.07	1456	258.02	867	175.64	1023	176.29	647	124.87	1354	262.26	1279	286.07	1456	258.02	0.758022	0.00106175	0.0113411	no	ycdC	DUF4901 domain-containing protein [Bacillus sp. LK7]	-	-	-	-	-	-	-
A72_00268	1.66667	3.33333	0.793333	1.73333	0	0	4	1.86	1	0.52	1	0.52	3	1.81	6	2.87	0	0	4	1.86	1	0.52	1	0.52	3	1.81	6	2.87	1.12755	0.406502	0.665877	no	cwlK	peptidase M15 [Bacillus amyloliquefaciens]	-	-	-	-	GO:0000315//organellar large ribosomal subunit;GO:0005575//cellular_component;GO:0005623//cell;GO:0005840//ribosome;GO:0005886//plasma membrane;GO:0016020//membrane;GO:0022625//cytosolic large ribosomal subunit;GO:0044464//cell part;GO:0071944//cell periphery	GO:0003674//molecular_function;GO:0003735//structural constituent of ribosome;GO:0003824//catalytic activity;GO:0008233//peptidase activity;GO:0016787//hydrolase activity	GO:0006412//translation;GO:0006508//proteolysis;GO:0008150//biological_process;GO:0009987//cellular process;GO:0016043//cellular component organization;GO:0045229//external encapsulating structure organization;GO:0071554//cell wall organization or biogenesis;GO:0071555//cell wall organization;GO:0071840//cellular component organization or biogenesis
A72_00269	90.6667	140.333	20.8733	33.37	118	28.95	93	19.41	61	14.26	150	35.19	120	32.51	151	32.41	118	28.95	93	19.41	61	14.26	150	35.19	120	32.51	151	32.41	0.676891	0.0220954	0.0986325	no	rapJ	aspartate phosphatase [Bacillus velezensis]	-	-	-	-	-	GO:0003674//molecular_function;GO:0003824//catalytic activity;GO:0004721//phosphoprotein phosphatase activity;GO:0005515//protein binding;GO:0016787//hydrolase activity;GO:0016788//hydrolase activity, acting on ester bonds;GO:0016791//phosphatase activity;GO:0042578//phosphoric ester hydrolase activity	GO:0006464//cellular protein modification process;GO:0006470//protein dephosphorylation;GO:0006793//phosphorus metabolic process;GO:0006796//phosphate-containing compound metabolic process;GO:0006807//nitrogen compound metabolic process;GO:0008150//biological_process;GO:0008152//metabolic process;GO:0009987//cellular process;GO:0016311//dephosphorylation;GO:0019538//protein metabolic process;GO:0…
A72_00270	1601.67	3467	533.21	1197.24	2190	772.99	1463	439.25	1152	387.39	3957	1335.4	3295	1284.03	3149	972.29	2190	772.99	1463	439.25	1152	387.39	3957	1335.4	3295	1284.03	3149	972.29	1.16694	2.94096e-05	0.000743318	yes	ycdF	glucose 1-dehydrogenase 4 (GLCDH-IV) [Bacillus amyloliquefaciens IT-45] [Bacillus amyloliquefaciens]	Metabolism;Metabolism;Metabolism;Metabolism	Global and overview maps;Global and overview maps;Global and overview maps;Carbohydrate metabolism	ko01100//Metabolic pathways;ko01120//Microbial metabolism in diverse environments;ko01200//Carbon metabolism;ko00030//Pentose phosphate pathway	K00034;K00034;K00034;K00034	-	GO:0004316//3-oxoacyl-[acyl-carrier-protein] reductase (NADPH) activity;GO:0004488//methylenetetrahydrofolate dehydrogenase (NADP+) activity;GO:0004757//sepiapterin reductase activity;GO:0008667//2,3-dihydro-2,3-dihydroxybenzoate dehydrogenase activity;GO:0008678//2-deoxy-D-gluconate 3-dehydrogenase activity;GO:0016491//oxidoreductase activity;GO:0016630//protochlorophyllide reductase activity;GO…	GO:0000272//polysaccharide catabolic process;GO:0006633//fatty acid biosynthetic process;GO:0006729//tetrahydrobiopterin biosynthetic process;GO:0015995//chlorophyll biosynthetic process;GO:0055114//oxidation-reduction process
A72_00271	637	1173	97.4733	188.597	674	110.45	667	92.98	570	88.99	1306	204.63	1169	211.5	1044	149.66	674	110.45	667	92.98	570	88.99	1306	204.63	1169	211.5	1044	149.66	0.952225	5.66901e-05	0.00116932	no	ycdG	oligo-1,6-glucosidase [Bacillus subtilis]	Metabolism;Metabolism;Metabolism	Global and overview maps;Carbohydrate metabolism;Carbohydrate metabolism	ko01100//Metabolic pathways;ko00500//Starch and sucrose metabolism;ko00052//Galactose metabolism	K01182;K01182;K01182	GO:0005575//cellular_component;GO:0005622//intracellular;GO:0005623//cell;GO:0005737//cytoplasm;GO:0044424//intracellular part;GO:0044464//cell part	GO:0003674//molecular_function;GO:0003824//catalytic activity;GO:0003844//1,4-alpha-glucan branching enzyme activity;GO:0004133//glycogen debranching enzyme activity;GO:0004553//hydrolase activity, hydrolyzing O-glycosyl compounds;GO:0004574//oligo-1,6-glucosidase activity;GO:0005488//binding;GO:0008788//alpha,alpha-phosphotrehalase activity;GO:0015926//glucosidase activity;GO:0016787//hydrolase …	GO:0005975//carbohydrate metabolic process;GO:0005978//glycogen biosynthetic process;GO:0005980//glycogen catabolic process;GO:0005991//trehalose metabolic process;GO:0005992//trehalose biosynthetic process;GO:0008150//biological_process;GO:0008152//metabolic process;GO:0044238//primary metabolic process;GO:0071704//organic substance metabolic process
A72_00272	114	120.667	28.96	32.33	95	26.02	129	30.06	118	30.8	113	29.6	123	37.2	126	30.19	95	26.02	129	30.06	118	30.8	113	29.6	123	37.2	126	30.19	0.158812	0.551911	0.784086	no	znuA	zinc ABC transporter [Bacillus velezensis NJN-6] [Bacillus velezensis]	Environmental Information Processing	Membrane transport	ko02010//ABC transporters	K09815	GO:0005575//cellular_component;GO:0005623//cell;GO:0005886//plasma membrane;GO:0016020//membrane;GO:0044464//cell part;GO:0071944//cell periphery	GO:0003674//molecular_function;GO:0005488//binding;GO:0008270//zinc ion binding;GO:0008686//3,4-dihydroxy-2-butanone-4-phosphate synthase activity;GO:0043167//ion binding;GO:0043169//cation binding;GO:0046872//metal ion binding;GO:0046914//transition metal ion binding	GO:0000041//transition metal ion transport;GO:0006810//transport;GO:0006811//ion transport;GO:0006812//cation transport;GO:0006829//zinc II ion transport;GO:0007154//cell communication;GO:0007155//cell adhesion;GO:0008150//biological_process;GO:0009231//riboflavin biosynthetic process;GO:0009292//genetic transfer;GO:0009294//DNA mediated transformation;GO:0009605//response to external stimulus;GO…
A72_00273	14.3333	10.6667	5.30333	3.96	10	3.96	12	4.04	21	7.91	8	3.03	6	2.62	18	6.23	10	3.96	12	4.04	21	7.91	8	3.03	6	2.62	18	6.23	-0.421399	0.486663	0.735241	no	znuC	zinc transport system ATP-binding protein [Bacillus amyloliquefaciens Y2] [Bacillus amyloliquefaciens]	Environmental Information Processing	Membrane transport	ko02010//ABC transporters	K09817	GO:0005575//cellular_component;GO:0005623//cell;GO:0005886//plasma membrane;GO:0005887//integral component of plasma membrane;GO:0009289//pilus;GO:0009380//excinuclease repair complex;GO:0009898//cytoplasmic side of plasma membrane;GO:0016020//membrane;GO:0016021//integral component of membrane;GO:0043190//ATP-binding cassette (ABC) transporter complex;GO:0044464//cell part;GO:0055051//ATP-bindin…	GO:0000166//nucleotide binding;GO:0003674//molecular_function;GO:0003824//catalytic activity;GO:0003924//GTPase activity;GO:0005260//channel-conductance-controlling ATPase activity;GO:0005319//lipid transporter activity;GO:0005488//binding;GO:0005524//ATP binding;GO:0005525//GTP binding;GO:0008144//drug binding;GO:0008565//protein transporter activity;GO:0009381//excinuclease ABC activity;GO:0015…	GO:0000041//transition metal ion transport;GO:0000910//cytokinesis;GO:0006289//nucleotide-excision repair;GO:0006810//transport;GO:0006811//ion transport;GO:0006812//cation transport;GO:0006817//phosphate ion transport;GO:0006824//cobalt ion transport;GO:0006829//zinc II ion transport;GO:0006855//drug transmembrane transport;GO:0006869//lipid transport;GO:0007154//cell communication;GO:0007155//c…
A72_00274	41.3333	35.3333	12.6733	11.1567	32	10.56	44	12.36	48	15.1	33	10.42	26	9.48	47	13.57	32	10.56	44	12.36	48	15.1	33	10.42	26	9.48	47	13.57	-0.18389	0.612176	0.83129	no	znuB	Manganese transport system membrane protein mntC [Bacillus velezensis CAU B946] [Bacillus velezensis]	Environmental Information Processing	Membrane transport	ko02010//ABC transporters	K09816	GO:0005575//cellular_component;GO:0005623//cell;GO:0005886//plasma membrane;GO:0005887//integral component of plasma membrane;GO:0016020//membrane;GO:0016021//integral component of membrane;GO:0031224//intrinsic component of membrane;GO:0031226//intrinsic component of plasma membrane;GO:0032991//macromolecular complex;GO:0043190//ATP-binding cassette (ABC) transporter complex;GO:0044425//membrane…	GO:0003674//molecular_function;GO:0003824//catalytic activity;GO:0005215//transporter activity;GO:0015399//primary active transmembrane transporter activity;GO:0015405//P-P-bond-hydrolysis-driven transmembrane transporter activity;GO:0016462//pyrophosphatase activity;GO:0016787//hydrolase activity;GO:0016817//hydrolase activity, acting on acid anhydrides;GO:0016818//hydrolase activity, acting on …	GO:0000041//transition metal ion transport;GO:0006810//transport;GO:0006811//ion transport;GO:0006812//cation transport;GO:0006829//zinc II ion transport;GO:0008150//biological_process;GO:0010035//response to inorganic substance;GO:0010038//response to metal ion;GO:0010043//response to zinc ion;GO:0030001//metal ion transport;GO:0042221//response to chemical;GO:0050896//response to stimulus;GO:00…
A72_00275	87.6667	117	22.6967	31.3433	94	25.98	85	19.99	84	22.12	125	33.04	100	30.52	126	30.47	94	25.98	85	19.99	84	22.12	125	33.04	100	30.52	126	30.47	0.465678	0.0717552	0.224329	no	yhbW	MULTISPECIES: luciferase family oxidoreductase [Bacillus]	-	-	-	-	GO:0005575//cellular_component;GO:0005622//intracellular;GO:0005623//cell;GO:0005737//cytoplasm;GO:0005829//cytosol;GO:0044424//intracellular part;GO:0044444//cytoplasmic part;GO:0044464//cell part	GO:0003674//molecular_function;GO:0003824//catalytic activity;GO:0010181//FMN binding;GO:0016491//oxidoreductase activity;GO:0016614//oxidoreductase activity, acting on CH-OH group of donors;GO:0016705//oxidoreductase activity, acting on paired donors, with incorporation or reduction of molecular oxygen;GO:0018537//coenzyme F420-dependent N5,N10-methenyltetrahydromethanopterin reductase activity;…	GO:0006007//glucose catabolic process;GO:0008150//biological_process;GO:0008152//metabolic process;GO:0015948//methanogenesis;GO:0055114//oxidation-reduction process
A72_00276	1454.67	1283	626.753	569.943	1500	691.73	1482	581.35	1382	607.18	1248	550.28	1043	531.04	1558	628.51	1500	691.73	1482	581.35	1382	607.18	1248	550.28	1043	531.04	1558	628.51	-0.137079	0.529589	0.765175	no	yceC	Stress response protein SCP2 [Bacillus velezensis CAU B946] [Bacillus velezensis]	-	-	-	-	GO:0005575//cellular_component;GO:0005622//intracellular;GO:0005623//cell;GO:0005737//cytoplasm;GO:0044424//intracellular part;GO:0044464//cell part	-	GO:0006950//response to stress;GO:0008150//biological_process;GO:0050896//response to stimulus
A72_00277	2181.33	1948.33	966.1	886.637	2474	1170.3	2200	885.24	1870	842.76	1719	777.49	1614	842.94	2512	1039.48	2474	1170.3	2200	885.24	1870	842.76	1719	777.49	1614	842.94	2512	1039.48	-0.12383	0.592965	0.816949	no	yceD	general stress protein, similar to tellurium resistance protein [Bacillus amyloliquefaciens DSM 7] [Bacillus amyloliquefaciens]	-	-	-	-	-	-	GO:0006950//response to stress;GO:0008150//biological_process;GO:0050896//response to stimulus
A72_00278	5212.33	4393.67	2326.3	2013.11	6568	3123.03	5201	2103.63	3868	1752.24	3780	1718.52	3765	1976.52	5636	2344.29	6568	3123.03	5201	2103.63	3868	1752.24	3780	1718.52	3765	1976.52	5636	2344.29	-0.208611	0.411059	0.670574	no	yceD	YceE [Bacillus amyloliquefaciens subsp. plantarum str. FZB42] [Bacillus amyloliquefaciens]	-	-	-	-	-	-	GO:0006950//response to stress;GO:0008150//biological_process;GO:0050896//response to stimulus
A72_00279	8404	7547	2798.85	2584.05	10067	3580.81	8718	2637.77	6427	2177.98	6429	2186.47	6391	2509.82	9821	3055.87	10067	3580.81	8718	2637.77	6427	2177.98	6429	2186.47	6391	2509.82	9821	3055.87	-0.1152	0.639312	0.849183	no	yceF	YceF [Bacillus amyloliquefaciens subsp. plantarum str. FZB42] [Bacillus amyloliquefaciens]	-	-	-	-	GO:0005575//cellular_component;GO:0005623//cell;GO:0005886//plasma membrane;GO:0016020//membrane;GO:0016021//integral component of membrane;GO:0031224//intrinsic component of membrane;GO:0044425//membrane part;GO:0044464//cell part;GO:0071944//cell periphery	GO:0003674//molecular_function	GO:0008150//biological_process
A72_00280	3554.67	3773.67	563.227	616.927	4154	704.64	3871	558.55	2639	426.49	3078	499.22	3301	618.22	4942	733.34	4154	704.64	3871	558.55	2639	426.49	3078	499.22	3301	618.22	4942	733.34	0.131383	0.596355	0.818304	no	yceG	tellurium resistance protein [Bacillus velezensis]	-	-	-	-	-	-	-
A72_00281	1793.33	1733.67	422.233	420.3	1924	486.41	2019	434.18	1437	346.11	1397	337.68	1414	394.67	2390	528.55	1924	486.41	2019	434.18	1437	346.11	1397	337.68	1414	394.67	2390	528.55	-0.00662102	0.979644	1	no	SE_1089	YceH [Bacillus amyloliquefaciens subsp. plantarum str. FZB42] [Bacillus amyloliquefaciens]	-	-	-	-	GO:0005876//spindle microtubule;GO:0042729//DASH complex	-	GO:0008608//attachment of spindle microtubules to kinetochore
A72_00282	40	51	8.51667	11.1267	43	9.84	46	8.95	31	6.76	46	10.07	36	9.1	71	14.21	43	9.84	46	8.95	31	6.76	46	10.07	36	9.1	71	14.21	0.385661	0.241248	0.491825	no	SVOP	major facilitator transporter [Bacillus amyloliquefaciens]	-	-	-	-	GO:0005575//cellular_component;GO:0005623//cell;GO:0005886//plasma membrane;GO:0005887//integral component of plasma membrane;GO:0016020//membrane;GO:0016021//integral component of membrane;GO:0031224//intrinsic component of membrane;GO:0044425//membrane part;GO:0044464//cell part;GO:0071944//cell periphery;GO:1990246//uniplex complex	GO:0003674//molecular_function;GO:0005215//transporter activity;GO:0008028//monocarboxylic acid transmembrane transporter activity;GO:0008762//UDP-N-acetylmuramate dehydrogenase activity;GO:0015114//phosphate ion transmembrane transporter activity;GO:0015238//drug transmembrane transporter activity;GO:0015295//solute:proton symporter activity;GO:0015307//drug:proton antiporter activity;GO:0015514…	GO:0006810//transport;GO:0006817//phosphate ion transport;GO:0006855//drug transmembrane transport;GO:0008150//biological_process;GO:0008643//carbohydrate transport;GO:0015707//nitrite transport;GO:0015718//monocarboxylic acid transport;GO:0015893//drug transport;GO:0036444//calcium ion transmembrane import into mitochondrion;GO:0042493//response to drug;GO:0042908//xenobiotic transport;GO:005117…
A72_00283	623	574.333	126.667	122.273	474	103.82	667	124.27	728	151.91	605	126.7	516	124.78	602	115.34	474	103.82	667	124.27	728	151.91	605	126.7	516	124.78	602	115.34	-0.0509271	0.827693	0.96229	no	opuAA	OpuAA [Bacillus amyloliquefaciens subsp. plantarum str. FZB42] [Bacillus amyloliquefaciens]	Environmental Information Processing	Membrane transport	ko02010//ABC transporters	K02000	GO:0005575//cellular_component;GO:0005887//integral component of plasma membrane;GO:0009380//excinuclease repair complex;GO:0009898//cytoplasmic side of plasma membrane;GO:0016020//membrane;GO:0016021//integral component of membrane;GO:0043190//ATP-binding cassette (ABC) transporter complex;GO:0055051//ATP-binding cassette (ABC) transporter complex, integrated substrate binding;GO:0055052//ATP-bi…	GO:0000166//nucleotide binding;GO:0003674//molecular_function;GO:0003824//catalytic activity;GO:0003924//GTPase activity;GO:0003938//IMP dehydrogenase activity;GO:0004020//adenylylsulfate kinase activity;GO:0004527//exonuclease activity;GO:0005215//transporter activity;GO:0005260//channel-conductance-controlling ATPase activity;GO:0005319//lipid transporter activity;GO:0005488//binding;GO:0005524…	GO:0000910//cytokinesis;GO:0005975//carbohydrate metabolic process;GO:0006260//DNA replication;GO:0006289//nucleotide-excision repair;GO:0006310//DNA recombination;GO:0006464//cellular protein modification process;GO:0006790//sulfur compound metabolic process;GO:0006810//transport;GO:0006811//ion transport;GO:0006812//cation transport;GO:0006817//phosphate ion transport;GO:0006820//anion transpor…
A72_00284	1060.67	979.667	316.463	305.76	745	241.59	1362	375.69	1075	332.11	933	289.28	793	283.91	1213	344.09	745	241.59	1362	375.69	1075	332.11	933	289.28	793	283.91	1213	344.09	-0.0496387	0.837212	0.967135	no	opuAB	OpuAB [Bacillus amyloliquefaciens subsp. plantarum str. FZB42] [Bacillus amyloliquefaciens]	Environmental Information Processing	Membrane transport	ko02010//ABC transporters	K02001	GO:0005575//cellular_component;GO:0005623//cell;GO:0005740//mitochondrial envelope;GO:0005886//plasma membrane;GO:0005887//integral component of plasma membrane;GO:0016020//membrane;GO:0016021//integral component of membrane;GO:0031224//intrinsic component of membrane;GO:0043190//ATP-binding cassette (ABC) transporter complex;GO:0044425//membrane part;GO:0044464//cell part;GO:0055052//ATP-binding…	GO:0003674//molecular_function;GO:0005215//transporter activity;GO:0015412//molybdate transmembrane-transporting ATPase activity;GO:0015414//nitrate transmembrane-transporting ATPase activity;GO:0015415//phosphate ion transmembrane-transporting ATPase activity;GO:0015416//organic phosphonate transmembrane-transporting ATPase activity;GO:0033225//2-aminoethylphosphonate transporting ATPase activit…	GO:0006810//transport;GO:0006811//ion transport;GO:0006812//cation transport;GO:0006817//phosphate ion transport;GO:0006820//anion transport;GO:0006836//neurotransmitter transport;GO:0006865//amino acid transport;GO:0008150//biological_process;GO:0015689//molybdate ion transport;GO:0015695//organic cation transport;GO:0015696//ammonium transport;GO:0015706//nitrate transport;GO:0015711//organic a…
A72_00285	2481.33	2760.67	718.45	834.273	2300	717.93	2897	769.2	2247	668.22	2733	815.66	2403	828.13	3146	859.03	2300	717.93	2897	769.2	2247	668.22	2733	815.66	2403	828.13	3146	859.03	0.215632	0.301636	0.561791	no	opuAC	glycine betaine ABC transporter (glycine betaine binding protein) OpuAC [Bacillus velezensis M27] [Bacillus velezensis]	Environmental Information Processing	Membrane transport	ko02010//ABC transporters	K02002	GO:0005575//cellular_component;GO:0005623//cell;GO:0005886//plasma membrane;GO:0016020//membrane;GO:0016021//integral component of membrane;GO:0031224//intrinsic component of membrane;GO:0032991//macromolecular complex;GO:0043190//ATP-binding cassette (ABC) transporter complex;GO:0044425//membrane part;GO:0044459//plasma membrane part;GO:0044464//cell part;GO:0055052//ATP-binding cassette (ABC) t…	GO:0003674//molecular_function;GO:0005215//transporter activity;GO:0015220//choline transmembrane transporter activity;GO:0022857//transmembrane transporter activity	GO:0006810//transport;GO:0006811//ion transport;GO:0006812//cation transport;GO:0006820//anion transport;GO:0006865//amino acid transport;GO:0008150//biological_process;GO:0015695//organic cation transport;GO:0015696//ammonium transport;GO:0015697//quaternary ammonium group transport;GO:0015711//organic anion transport;GO:0015838//amino-acid betaine transport;GO:0015849//organic acid transport;GO…
A72_00286	165.667	239	38.11	56.6067	181	44.41	158	32.98	158	36.94	262	61.47	190	51.47	265	56.88	181	44.41	158	32.98	158	36.94	262	61.47	190	51.47	265	56.88	0.570802	0.0225822	0.100392	no	amhX	amidohydrolase [Bacillus amyloliquefaciens]	-	-	-	-	-	GO:0003674//molecular_function;GO:0003824//catalytic activity;GO:0004180//carboxypeptidase activity;GO:0004222//metalloendopeptidase activity;GO:0008777//acetylornithine deacetylase activity;GO:0009014//succinyl-diaminopimelate desuccinylase activity;GO:0016787//hydrolase activity;GO:0045148//tripeptide aminopeptidase activity;GO:0047652//allantoate deiminase activity	GO:0006508//proteolysis;GO:0006592//ornithine biosynthetic process;GO:0008150//biological_process;GO:0008152//metabolic process;GO:0009089//lysine biosynthetic process via diaminopimelate;GO:0009442//allantoin assimilation pathway
A72_00287	26	38	4.76667	7.15667	36	6.91	15	2.45	27	4.94	50	9.18	35	7.42	29	4.87	36	6.91	15	2.45	27	4.94	50	9.18	35	7.42	29	4.87	0.586307	0.17038	0.398162	no	ycgA	membrane protein [Bacillus amyloliquefaciens]	-	-	-	-	GO:0005575//cellular_component;GO:0005623//cell;GO:0005886//plasma membrane;GO:0016020//membrane;GO:0016021//integral component of membrane;GO:0031224//intrinsic component of membrane;GO:0044425//membrane part;GO:0044464//cell part;GO:0071944//cell periphery	GO:0015558//p-aminobenzoyl-glutamate uptake transmembrane transporter activity	GO:1902604//p-aminobenzoyl-glutamate transmembrane transport
A72_00288	71	71	37.1	39.0467	66	37.16	82	39.27	65	34.87	84	45.22	65	40.4	64	31.52	66	37.16	82	39.27	65	34.87	84	45.22	65	40.4	64	31.52	0.0737802	0.807682	0.951654	no	ycgB	YcgB [Bacillus amyloliquefaciens subsp. plantarum str. FZB42] [Bacillus amyloliquefaciens]	-	-	-	-	GO:0005783//endoplasmic reticulum;GO:0016020//membrane	GO:0034257//nicotinamide riboside transmembrane transporter activity	GO:0034258//nicotinamide riboside transport
A72_00289	63.3333	65.3333	8.21	8.80333	56	7.79	64	7.57	70	9.27	75	9.97	54	8.29	67	8.15	56	7.79	64	7.57	70	9.27	75	9.97	54	8.29	67	8.15	0.100668	0.747503	0.915314	no	amyE	alpha-amylase [Bacillus amyloliquefaciens]	Metabolism;Metabolism;Metabolism;Organismal Systems;Organismal Systems	Global and overview maps;Global and overview maps;Carbohydrate metabolism;Digestive system;Digestive system	ko01100//Metabolic pathways;ko01110//Biosynthesis of secondary metabolites;ko00500//Starch and sucrose metabolism;ko04972//Pancreatic secretion;ko04973//Carbohydrate digestion and absorption	K01176;K01176;K01176;K01176;K01176	GO:0005575//cellular_component;GO:0005576//extracellular region;GO:0005634//nucleus	GO:0003674//molecular_function;GO:0003677//DNA binding;GO:0003824//catalytic activity;GO:0003844//1,4-alpha-glucan branching enzyme activity;GO:0004133//glycogen debranching enzyme activity;GO:0004553//hydrolase activity, hydrolyzing O-glycosyl compounds;GO:0004556//alpha-amylase activity;GO:0005488//binding;GO:0008270//zinc ion binding;GO:0008788//alpha,alpha-phosphotrehalase activity;GO:0016160…	GO:0005975//carbohydrate metabolic process;GO:0005978//glycogen biosynthetic process;GO:0005980//glycogen catabolic process;GO:0005991//trehalose metabolic process;GO:0005992//trehalose biosynthetic process;GO:0008150//biological_process;GO:0008152//metabolic process;GO:0044238//primary metabolic process;GO:0045893//positive regulation of transcription, DNA-templated;GO:0071704//organic substance…
A72_00290	5015.67	5107	1348.59	1430.62	4806	1386.94	5323	1306.68	4918	1352.15	5548	1530.83	4441	1414.97	5332	1346.05	4806	1386.94	5323	1306.68	4918	1352.15	5548	1530.83	4441	1414.97	5332	1346.05	0.0851853	0.681194	0.869728	no	ldh	lactate dehydrogenase [Bacillus subtilis]	Metabolism;Metabolism;Metabolism;Metabolism;Metabolism;Metabolism;Metabolism;Environmental Information Processing;Human Diseases;Organismal Systems	Global and overview maps;Global and overview maps;Global and overview maps;Carbohydrate metabolism;Amino acid metabolism;Carbohydrate metabolism;Carbohydrate metabolism;Signal transduction;Cancers;Endocrine system	ko01100//Metabolic pathways;ko01110//Biosynthesis of secondary metabolites;ko01120//Microbial metabolism in diverse environments;ko00620//Pyruvate metabolism;ko00270//Cysteine and methionine metabolism;ko00010//Glycolysis / Gluconeogenesis;ko00640//Propanoate metabolism;ko04066//HIF-1 signaling pathway;ko05230//Central carbon metabolism in cancer;ko04922//Glucagon signaling pathway	K00016;K00016;K00016;K00016;K00016;K00016;K00016;K00016;K00016;K00016	GO:0005575//cellular_component;GO:0005622//intracellular;GO:0005623//cell;GO:0005737//cytoplasm;GO:0044424//intracellular part;GO:0044464//cell part	GO:0003674//molecular_function;GO:0003824//catalytic activity;GO:0004457//lactate dehydrogenase activity;GO:0004459//L-lactate dehydrogenase activity;GO:0016491//oxidoreductase activity;GO:0016614//oxidoreductase activity, acting on CH-OH group of donors;GO:0016616//oxidoreductase activity, acting on the CH-OH group of donors, NAD or NADP as acceptor;GO:0030060//L-malate dehydrogenase activity;GO…	GO:0005975//carbohydrate metabolic process;GO:0006082//organic acid metabolic process;GO:0006090//pyruvate metabolic process;GO:0006091//generation of precursor metabolites and energy;GO:0006096//glycolytic process;GO:0006099//tricarboxylic acid cycle;GO:0006139//nucleobase-containing compound metabolic process;GO:0006163//purine nucleotide metabolic process;GO:0006164//purine nucleotide biosynth…
A72_00291	36.3333	56	6.09667	9.64667	48	8.62	42	6.42	19	3.25	50	8.59	44	8.72	74	11.63	48	8.62	42	6.42	19	3.25	50	8.59	44	8.72	74	11.63	0.66201	0.0740656	0.229795	no	bmr3	Multidrug resistance protein B like protein [Bacillus amyloliquefaciens Y2] [Bacillus amyloliquefaciens]	-	-	-	-	GO:0005575//cellular_component;GO:0005623//cell;GO:0005886//plasma membrane;GO:0005887//integral component of plasma membrane;GO:0016020//membrane;GO:0016021//integral component of membrane;GO:0031224//intrinsic component of membrane;GO:0031226//intrinsic component of plasma membrane;GO:0044425//membrane part;GO:0044459//plasma membrane part;GO:0044464//cell part;GO:0071944//cell periphery	GO:0003674//molecular_function;GO:0005215//transporter activity;GO:0008028//monocarboxylic acid transmembrane transporter activity;GO:0015238//drug transmembrane transporter activity;GO:0015295//solute:proton symporter activity;GO:0015297//antiporter activity;GO:0015307//drug:proton antiporter activity;GO:0022857//transmembrane transporter activity;GO:0042910//xenobiotic transporter activity;GO:0…	GO:0006810//transport;GO:0006855//drug transmembrane transport;GO:0008150//biological_process;GO:0008643//carbohydrate transport;GO:0015718//monocarboxylic acid transport;GO:0015893//drug transport;GO:0042221//response to chemical;GO:0042493//response to drug;GO:0042908//xenobiotic transport;GO:0043269//regulation of ion transport;GO:0046677//response to antibiotic;GO:0050896//response to stimulu…
A72_00292	9	4.33333	5.05333	2.44333	9	5.36	7	3.55	11	6.25	3	1.71	3	1.97	7	3.65	9	5.36	7	3.55	11	6.25	3	1.71	3	1.97	7	3.65	-1.04838	0.0934772	0.266473	no	ycgE	YcgE [Bacillus amyloliquefaciens subsp. plantarum str. FZB42] [Bacillus amyloliquefaciens]	-	-	-	-	-	GO:0001067//regulatory region nucleic acid binding;GO:0003674//molecular_function;GO:0003676//nucleic acid binding;GO:0003677//DNA binding;GO:0003700//transcription factor activity, sequence-specific DNA binding;GO:0005488//binding;GO:0016743//carboxyl- or carbamoyltransferase activity;GO:0043565//sequence-specific DNA binding;GO:0044212//transcription regulatory region DNA binding;GO:0051116//co…	GO:0006139//nucleobase-containing compound metabolic process;GO:0006351//transcription, DNA-templated;GO:0006355//regulation of transcription, DNA-templated;GO:0006520//cellular amino acid metabolic process;GO:0006725//cellular aromatic compound metabolic process;GO:0006807//nitrogen compound metabolic process;GO:0008150//biological_process;GO:0008152//metabolic process;GO:0009058//biosynthetic p…
A72_00293	10.6667	11	4.29333	4.68	9	3.93	14	5.2	9	3.75	12	5.01	10	4.82	11	4.21	9	3.93	14	5.2	9	3.75	12	5.01	10	4.82	11	4.21	0.12441	0.843193	0.969727	no	-	-	-	-	-	-	-	-	-
A72_00294	9.66667	8.33333	3.18333	2.79667	9	3.25	16	4.92	4	1.38	11	3.8	2	0.8	12	3.79	9	3.25	16	4.92	4	1.38	11	3.8	2	0.8	12	3.79	-0.18683	0.86038	0.978239	no	ycgG	YqcI/YcgG family protein [Bacillus amyloliquefaciens]	-	-	-	-	-	-	-
A72_00295	1.66667	11	0.336667	2.17	4	0.83	1	0.18	0	0	9	1.78	8	1.83	16	2.9	4	0.83	1	0.18	0	0	9	1.78	8	1.83	16	2.9	2.6883	0.000295196	0.00415474	yes	ycgH	transporter [Bacillus amyloliquefaciens]	-	-	-	-	GO:0005575//cellular_component;GO:0005623//cell;GO:0005886//plasma membrane;GO:0005887//integral component of plasma membrane;GO:0016020//membrane;GO:0016021//integral component of membrane;GO:0031224//intrinsic component of membrane;GO:0044425//membrane part;GO:0044464//cell part;GO:0071944//cell periphery	GO:0003674//molecular_function;GO:0005215//transporter activity;GO:0005275//amine transmembrane transporter activity;GO:0015171//amino acid transmembrane transporter activity;GO:0015495//gamma-aminobutyric acid:proton symporter activity;GO:0022857//transmembrane transporter activity;GO:0043858//arginine:ornithine antiporter activity	GO:0006527//arginine catabolic process;GO:0006810//transport;GO:0006811//ion transport;GO:0006820//anion transport;GO:0006865//amino acid transport;GO:0008150//biological_process;GO:0009450//gamma-aminobutyric acid catabolic process;GO:0009847//spore germination;GO:0015711//organic anion transport;GO:0015837//amine transport;GO:0015849//organic acid transport;GO:0046942//carboxylic acid transport…
A72_00296	1.66667	2	0.676667	0.843333	1	0.46	4	1.57	0	0	3	1.32	0	0	3	1.21	1	0.46	4	1.57	0	0	3	1.32	0	0	3	1.21	0.317658	1	1	no	ycgI	YcgI [Bacillus amyloliquefaciens subsp. plantarum str. FZB42] [Bacillus amyloliquefaciens]	-	-	-	-	-	GO:0005515//protein binding	GO:0009405//pathogenesis
A72_00297	3283.33	4767.33	1035.57	1563.95	3519	1182.93	3024	864.69	3307	1059.1	5440	1748.46	4378	1624.83	4484	1318.56	3519	1182.93	3024	864.69	3307	1059.1	5440	1748.46	4378	1624.83	4484	1318.56	0.594765	0.00870015	0.0517825	no	nadE	NAD(+) synthetase [Bacillus amyloliquefaciens]	Metabolism;Metabolism	Global and overview maps;Metabolism of cofactors and vitamins	ko01100//Metabolic pathways;ko00760//Nicotinate and nicotinamide metabolism	K01916;K01916	GO:0005575//cellular_component;GO:0005622//intracellular;GO:0005623//cell;GO:0005737//cytoplasm;GO:0044424//intracellular part;GO:0044464//cell part	GO:0000166//nucleotide binding;GO:0003674//molecular_function;GO:0003824//catalytic activity;GO:0003952//NAD+ synthase (glutamine-hydrolyzing) activity;GO:0005488//binding;GO:0005524//ATP binding;GO:0008144//drug binding;GO:0008795//NAD+ synthase activity;GO:0016874//ligase activity;GO:0016879//ligase activity, forming carbon-nitrogen bonds;GO:0016880//acid-ammonia (or amide) ligase activity;GO:0…	GO:0000003//reproduction;GO:0006139//nucleobase-containing compound metabolic process;GO:0006400//tRNA modification;GO:0006725//cellular aromatic compound metabolic process;GO:0006732//coenzyme metabolic process;GO:0006733//oxidoreduction coenzyme metabolic process;GO:0006734//NADH metabolic process;GO:0006753//nucleoside phosphate metabolic process;GO:0006793//phosphorus metabolic process;GO:000…
A72_00298	40	55.3333	36.42	51.9167	52	50.23	36	29.58	32	29.45	56	51.72	50	53.33	60	50.7	52	50.23	36	29.58	32	29.45	56	51.72	50	53.33	60	50.7	0.511467	0.111719	0.301473	no	-	-	-	-	-	-	-	-	-
A72_00299	48	54.6667	20.33	24.54	28	12.98	68	26.81	48	21.2	48	21.27	50	25.59	66	26.76	28	12.98	68	26.81	48	21.2	48	21.27	50	25.59	66	26.76	0.271525	0.418927	0.675744	no	tmrB	TmrB [Bacillus velezensis M27] [Bacillus velezensis]	-	-	-	-	GO:0005575//cellular_component;GO:0005623//cell;GO:0005886//plasma membrane;GO:0016020//membrane;GO:0044464//cell part;GO:0071944//cell periphery	GO:0000166//nucleotide binding;GO:0003674//molecular_function;GO:0003677//DNA binding;GO:0005488//binding;GO:0005524//ATP binding;GO:0008144//drug binding;GO:0016301//kinase activity;GO:0016787//hydrolase activity;GO:0017076//purine nucleotide binding;GO:0030554//adenyl nucleotide binding;GO:0032553//ribonucleotide binding;GO:0032555//purine ribonucleotide binding;GO:0032559//adenyl ribonucleotid…	GO:0008150//biological_process;GO:0042221//response to chemical;GO:0046677//response to antibiotic;GO:0050896//response to stimulus
A72_00300	1367.33	2183.67	446.15	735.173	1376	480.14	1345	399.21	1381	459.1	2267	756.34	1769	681.5	2515	767.68	1376	480.14	1345	399.21	1381	459.1	2267	756.34	1769	681.5	2515	767.68	0.720556	0.000797825	0.00897615	no	-	-	-	-	-	-	-	-	-
A72_00301	46	51.6667	9.13	10.4867	62	13.02	39	6.97	37	7.4	48	9.64	45	10.43	62	11.39	62	13.02	39	6.97	37	7.4	48	9.64	45	10.43	62	11.39	0.199869	0.570303	0.79829	no	dgoT	glucarate transporter [Bacillus amyloliquefaciens]	-	-	-	-	GO:0005887//integral component of plasma membrane;GO:0016021//integral component of membrane	GO:0008028//monocarboxylic acid transmembrane transporter activity;GO:0015169//glycerol-3-phosphate transmembrane transporter activity;GO:0015238//drug transmembrane transporter activity;GO:0015307//drug:proton antiporter activity;GO:0022857//transmembrane transporter activity;GO:0042910//xenobiotic transporter activity	GO:0006855//drug transmembrane transport;GO:0015718//monocarboxylic acid transport;GO:0015794//glycerol-3-phosphate transport;GO:0015893//drug transport;GO:0042493//response to drug;GO:0042908//xenobiotic transport;GO:0055085//transmembrane transport
A72_00302	35.6667	26.6667	16.3467	12.64	31	15.21	34	14.19	42	19.64	19	8.92	25	13.55	36	15.45	31	15.21	34	14.19	42	19.64	19	8.92	25	13.55	36	15.45	-0.371	0.304639	0.564647	no	aroK	AroK [Bacillus amyloliquefaciens subsp. plantarum str. FZB42] [Bacillus amyloliquefaciens]	Metabolism;Metabolism;Metabolism;Metabolism	Global and overview maps;Global and overview maps;Global and overview maps;Amino acid metabolism	ko01100//Metabolic pathways;ko01110//Biosynthesis of secondary metabolites;ko01230//Biosynthesis of amino acids;ko00400//Phenylalanine, tyrosine and tryptophan biosynthesis	K00891;K00891;K00891;K00891	GO:0005575//cellular_component;GO:0005622//intracellular;GO:0005623//cell;GO:0005737//cytoplasm;GO:0005829//cytosol;GO:0009376//HslUV protease complex;GO:0044424//intracellular part;GO:0044444//cytoplasmic part;GO:0044464//cell part	GO:0000166//nucleotide binding;GO:0000287//magnesium ion binding;GO:0003674//molecular_function;GO:0003824//catalytic activity;GO:0003856//3-dehydroquinate synthase activity;GO:0004176//ATP-dependent peptidase activity;GO:0004252//serine-type endopeptidase activity;GO:0004765//shikimate kinase activity;GO:0005488//binding;GO:0005524//ATP binding;GO:0005525//GTP binding;GO:0008144//drug binding;GO…	GO:0002949//tRNA threonylcarbamoyladenosine modification;GO:0006082//organic acid metabolic process;GO:0006508//proteolysis;GO:0006520//cellular amino acid metabolic process;GO:0006725//cellular aromatic compound metabolic process;GO:0006793//phosphorus metabolic process;GO:0006796//phosphate-containing compound metabolic process;GO:0006807//nitrogen compound metabolic process;GO:0008150//biologi…
A72_00303	36.6667	14.6667	9.69333	4.16	8	2.3	40	9.79	62	16.99	9	2.48	18	5.72	17	4.28	8	2.3	40	9.79	62	16.99	9	2.48	18	5.72	17	4.28	-1.22041	0.0408562	0.151012	no	cah	cephalosporin-C deacetylase [Bacillus velezensis M27] [Bacillus velezensis]	Metabolism;Metabolism	Global and overview maps;Biosynthesis of other secondary metabolites	ko01110//Biosynthesis of secondary metabolites;ko00311//Penicillin and cephalosporin biosynthesis	K01060;K01060	GO:0005575//cellular_component;GO:0005622//intracellular;GO:0005623//cell;GO:0005737//cytoplasm;GO:0044424//intracellular part;GO:0044464//cell part	GO:0003674//molecular_function;GO:0003824//catalytic activity;GO:0008236//serine-type peptidase activity;GO:0016787//hydrolase activity;GO:0016788//hydrolase activity, acting on ester bonds;GO:0019213//deacetylase activity;GO:0046555//acetylxylan esterase activity;GO:0047570//3-oxoadipate enol-lactonase activity;GO:0047739//cephalosporin-C deacetylase activity;GO:0052689//carboxylic ester hydrola…	GO:0000272//polysaccharide catabolic process;GO:0005975//carbohydrate metabolic process;GO:0005976//polysaccharide metabolic process;GO:0006073//cellular glucan metabolic process;GO:0006508//proteolysis;GO:0008150//biological_process;GO:0008152//metabolic process;GO:0009056//catabolic process;GO:0009057//macromolecule catabolic process;GO:0009102//biotin biosynthetic process;GO:0009251//glucan ca…
A72_00304	107.667	63	35.2933	21.16	103	36.08	101	30.09	119	39.71	49	16.41	52	20.11	88	26.96	103	36.08	101	30.09	119	39.71	49	16.41	52	20.11	88	26.96	-0.738056	0.0122834	0.0662935	no	ycgL	Predicted nucleotidyltransferase [Streptococcus pneumoniae]	-	-	-	-	-	-	-
A72_00305	22.3333	18	6.35333	5.44667	26	7.85	19	4.88	22	6.33	6	1.73	28	9.33	20	5.28	26	7.85	19	4.88	22	6.33	6	1.73	28	9.33	20	5.28	-0.22214	0.706303	0.887577	no	putB	proline oxidase [Bacillus velezensis NJN-6] [Bacillus velezensis]	Metabolism;Metabolism;Metabolism	Global and overview maps;Global and overview maps;Amino acid metabolism	ko01100//Metabolic pathways;ko01110//Biosynthesis of secondary metabolites;ko00330//Arginine and proline metabolism	K00318;K00318;K00318	-	GO:0000166//nucleotide binding;GO:0003674//molecular_function;GO:0003824//catalytic activity;GO:0004657//proline dehydrogenase activity;GO:0005488//binding;GO:0016491//oxidoreductase activity;GO:0016645//oxidoreductase activity, acting on the CH-NH group of donors;GO:0036094//small molecule binding;GO:0043167//ion binding;GO:0043168//anion binding;GO:0048037//cofactor binding;GO:0050660//flavin a…	GO:0006082//organic acid metabolic process;GO:0006520//cellular amino acid metabolic process;GO:0006536//glutamate metabolic process;GO:0006560//proline metabolic process;GO:0006562//proline catabolic process;GO:0006807//nitrogen compound metabolic process;GO:0008150//biological_process;GO:0008152//metabolic process;GO:0009056//catabolic process;GO:0009063//cellular amino acid catabolic process;G…
A72_00306	174.333	116	29.0133	20.1933	184	32.72	172	26.02	167	28.3	104	17.68	121	23.76	123	19.14	184	32.72	172	26.02	167	28.3	104	17.68	121	23.76	123	19.14	-0.522837	0.0414077	0.152267	no	putC	1-pyrroline-5-carboxylate dehydrogenase [Bacillus amyloliquefaciens Y2] [Bacillus amyloliquefaciens]	Metabolism;Metabolism;Metabolism	Global and overview maps;Amino acid metabolism;Amino acid metabolism	ko01100//Metabolic pathways;ko00250//Alanine, aspartate and glutamate metabolism;ko00330//Arginine and proline metabolism	K00294;K00294;K00294	GO:0009375//ferredoxin hydrogenase complex	GO:0003674//molecular_function;GO:0003824//catalytic activity;GO:0003842//1-pyrroline-5-carboxylate dehydrogenase activity;GO:0004190//aspartic-type endopeptidase activity;GO:0004491//methylmalonate-semialdehyde dehydrogenase (acylating) activity;GO:0004777//succinate-semialdehyde dehydrogenase (NAD+) activity;GO:0008802//betaine-aldehyde dehydrogenase activity;GO:0009013//succinate-semialdehyde …	GO:0006082//organic acid metabolic process;GO:0006520//cellular amino acid metabolic process;GO:0006527//arginine catabolic process;GO:0006536//glutamate metabolic process;GO:0006560//proline metabolic process;GO:0006562//proline catabolic process;GO:0006574//valine catabolic process;GO:0006578//amino-acid betaine biosynthetic process;GO:0006807//nitrogen compound metabolic process;GO:0008150//bi…
A72_00307	96.6667	70	17.18	13.23	69	13.27	114	18.66	107	19.61	69	12.69	74	15.72	67	11.28	69	13.27	114	18.66	107	19.61	69	12.69	74	15.72	67	11.28	-0.376917	0.192209	0.425482	no	putP	solute:Na+ symporter, SSS family protein [Bacillus velezensis M27] [Bacillus velezensis]	-	-	-	-	GO:0005575//cellular_component;GO:0005623//cell;GO:0005886//plasma membrane;GO:0005887//integral component of plasma membrane;GO:0016020//membrane;GO:0016021//integral component of membrane;GO:0031224//intrinsic component of membrane;GO:0044425//membrane part;GO:0044464//cell part;GO:0071944//cell periphery	GO:0003674//molecular_function;GO:0005215//transporter activity;GO:0005283//sodium:amino acid symporter activity;GO:0005298//proline:sodium symporter activity;GO:0005342//organic acid transmembrane transporter activity;GO:0005343//organic acid:sodium symporter activity;GO:0005416//cation:amino acid symporter activity;GO:0005488//binding;GO:0008324//cation transmembrane transporter activity;GO:000…	GO:0003333//amino acid transmembrane transport;GO:0006810//transport;GO:0006811//ion transport;GO:0006812//cation transport;GO:0006814//sodium ion transport;GO:0006820//anion transport;GO:0006865//amino acid transport;GO:0008150//biological_process;GO:0015672//monovalent inorganic cation transport;GO:0015711//organic anion transport;GO:0015804//neutral amino acid transport;GO:0015824//proline tra…
A72_00308	235	171.333	48.7767	37.2767	230	51.23	251	47.56	224	47.54	134	28.54	181	44.51	199	38.78	230	51.23	251	47.56	224	47.54	134	28.54	181	44.51	199	38.78	-0.387918	0.134368	0.342747	no	putR	YcgP [Bacillus amyloliquefaciens subsp. plantarum str. FZB42] [Bacillus amyloliquefaciens]	-	-	-	-	-	GO:0003674//molecular_function;GO:0003676//nucleic acid binding;GO:0003677//DNA binding;GO:0005488//binding;GO:0097159//organic cyclic compound binding;GO:1901363//heterocyclic compound binding	GO:0006139//nucleobase-containing compound metabolic process;GO:0006351//transcription, DNA-templated;GO:0006355//regulation of transcription, DNA-templated;GO:0006725//cellular aromatic compound metabolic process;GO:0006807//nitrogen compound metabolic process;GO:0008150//biological_process;GO:0008152//metabolic process;GO:0009058//biosynthetic process;GO:0009059//macromolecule biosynthetic proc…
A72_00309	166	147.667	42.02	39.0933	151	41.12	183	42.39	164	42.55	158	41.14	132	39.69	153	36.45	151	41.12	183	42.39	164	42.55	158	41.14	132	39.69	153	36.45	-0.104154	0.673293	0.865458	no	RBAM_003480	thioredoxin reductase [Bacillus sp.]	-	-	-	-	GO:0009342//glutamate synthase complex (NADPH)	GO:0003674//molecular_function;GO:0003824//catalytic activity;GO:0004148//dihydrolipoyl dehydrogenase activity;GO:0004324//ferredoxin-NADP+ reductase activity;GO:0004355//glutamate synthase (NADPH) activity;GO:0004362//glutathione-disulfide reductase activity;GO:0004499//N,N-dimethylaniline monooxygenase activity;GO:0004791//thioredoxin-disulfide reductase activity;GO:0015036//disulfide oxidoredu…	GO:0006096//glycolytic process;GO:0006537//glutamate biosynthetic process;GO:0006790//sulfur compound metabolic process;GO:0006805//xenobiotic metabolic process;GO:0008150//biological_process;GO:0008152//metabolic process;GO:0009228//thiamine biosynthetic process;GO:0009398//FMN biosynthetic process;GO:0009987//cellular process;GO:0010035//response to inorganic substance;GO:0010038//response to m…
A72_00310	116	205	20.5667	37.76	132	25.24	148	24.07	68	12.39	180	32.9	174	36.73	261	43.65	132	25.24	148	24.07	68	12.39	180	32.9	174	36.73	261	43.65	0.876551	0.00370675	0.0284564	no	nasF	uroporphyrin-III methyltransferase [Bacillus sp. LK7]	Metabolism;Metabolism;Metabolism;Metabolism	Global and overview maps;Global and overview maps;Global and overview maps;Metabolism of cofactors and vitamins	ko01100//Metabolic pathways;ko01110//Biosynthesis of secondary metabolites;ko01120//Microbial metabolism in diverse environments;ko00860//Porphyrin and chlorophyll metabolism	K13542;K13542;K13542;K13542	GO:0005737//cytoplasm	GO:0000166//nucleotide binding;GO:0003674//molecular_function;GO:0003676//nucleic acid binding;GO:0003824//catalytic activity;GO:0004325//ferrochelatase activity;GO:0004851//uroporphyrin-III C-methyltransferase activity;GO:0004852//uroporphyrinogen-III synthase activity;GO:0005488//binding;GO:0008168//methyltransferase activity;GO:0008169//C-methyltransferase activity;GO:0008757//S-adenosylmethio…	GO:0006725//cellular aromatic compound metabolic process;GO:0006766//vitamin metabolic process;GO:0006767//water-soluble vitamin metabolic process;GO:0006778//porphyrin-containing compound metabolic process;GO:0006779//porphyrin-containing compound biosynthetic process;GO:0006783//heme biosynthetic process;GO:0006807//nitrogen compound metabolic process;GO:0008150//biological_process;GO:0008152//…
A72_00311	6	10.6667	4.75	9.05333	8	6.86	9	6.57	1	0.82	3	2.46	15	14.2	14	10.5	8	6.86	9	6.57	1	0.82	3	2.46	15	14.2	14	10.5	0.930522	0.212118	0.45261	no	nasE	assimilatory nitrite reductase (subunit) [Bacillus velezensis CAU B946] [Bacillus velezensis]	Metabolism;Metabolism;Metabolism	Global and overview maps;Global and overview maps;Energy metabolism	ko01100//Metabolic pathways;ko01120//Microbial metabolism in diverse environments;ko00910//Nitrogen metabolism	K00363;K00363;K00363	GO:0005575//cellular_component;GO:0005622//intracellular;GO:0005623//cell;GO:0005737//cytoplasm;GO:0044424//intracellular part;GO:0044464//cell part	GO:0003674//molecular_function;GO:0003824//catalytic activity;GO:0005488//binding;GO:0008942//nitrite reductase [NAD(P)H] activity;GO:0016491//oxidoreductase activity;GO:0016661//oxidoreductase activity, acting on other nitrogenous compounds as donors;GO:0018618//anthranilate 1,2-dioxygenase (deaminating, decarboxylating) activity;GO:0043167//ion binding;GO:0043169//cation binding;GO:0046857//oxi…	GO:0006082//organic acid metabolic process;GO:0006569//tryptophan catabolic process;GO:0006725//cellular aromatic compound metabolic process;GO:0006805//xenobiotic metabolic process;GO:0006807//nitrogen compound metabolic process;GO:0008150//biological_process;GO:0008152//metabolic process;GO:0009056//catabolic process;GO:0009410//response to xenobiotic stimulus;GO:0009987//cellular process;GO:00…
A72_00312	463	530.333	48.8467	57.3	406	46.23	544	52.69	439	47.62	452	49.21	354	44.5	785	78.19	406	46.23	544	52.69	439	47.62	452	49.21	354	44.5	785	78.19	0.230275	0.373275	0.63402	no	nasD	nitrite reductase large subunit [Bacillus sp. LK7]	Metabolism;Metabolism;Metabolism	Global and overview maps;Global and overview maps;Energy metabolism	ko01100//Metabolic pathways;ko01120//Microbial metabolism in diverse environments;ko00910//Nitrogen metabolism	K00362;K00362;K00362	GO:0009331//glycerol-3-phosphate dehydrogenase complex	GO:0000166//nucleotide binding;GO:0003674//molecular_function;GO:0003824//catalytic activity;GO:0004148//dihydrolipoyl dehydrogenase activity;GO:0004355//glutamate synthase (NADPH) activity;GO:0004362//glutathione-disulfide reductase activity;GO:0004368//glycerol-3-phosphate dehydrogenase activity;GO:0004783//sulfite reductase (NADPH) activity;GO:0004791//thioredoxin-disulfide reductase activity;…	GO:0000103//sulfate assimilation;GO:0006071//glycerol metabolic process;GO:0006082//organic acid metabolic process;GO:0006096//glycolytic process;GO:0006400//tRNA modification;GO:0006537//glutamate biosynthetic process;GO:0006631//fatty acid metabolic process;GO:0006744//ubiquinone biosynthetic process;GO:0006790//sulfur compound metabolic process;GO:0006805//xenobiotic metabolic process;GO:00068…
A72_00313	5.33333	8.66667	1.10333	1.96667	4	0.92	10	1.95	2	0.44	12	2.63	9	2.27	5	1	4	0.92	10	1.95	2	0.44	12	2.63	9	2.27	5	1	0.833884	0.22549	0.471061	no	DDB_G0274527	cobalamin biosynthesis protein CobW [Bacillus subtilis]	-	-	-	-	GO:0005737//cytoplasm	GO:0000166//nucleotide binding;GO:0001882//nucleoside binding;GO:0001883//purine nucleoside binding;GO:0003674//molecular_function;GO:0003924//GTPase activity;GO:0004385//guanylate kinase activity;GO:0005488//binding;GO:0005524//ATP binding;GO:0005525//GTP binding;GO:0016530//metallochaperone activity;GO:0016887//ATPase activity;GO:0017076//purine nucleotide binding;GO:0019001//guanyl nucleotide …	GO:0002949//tRNA threonylcarbamoyladenosine modification;GO:0006400//tRNA modification;GO:0006464//cellular protein modification process;GO:0006777//Mo-molybdopterin cofactor biosynthetic process;GO:0008150//biological_process;GO:0009236//cobalamin biosynthetic process;GO:0009306//protein secretion;GO:0015949//nucleobase-containing small molecule interconversion
A72_00314	618	1165.67	141.93	278.363	801	193.95	448	92.27	605	139.57	1225	283.61	1265	338.18	1007	213.3	801	193.95	448	92.27	605	139.57	1225	283.61	1265	338.18	1007	213.3	0.97179	0.000811022	0.00909612	no	adhB	glutathione-dependent formaldehyde dehydrogenase [Bacillus sp. LK7]	Metabolism;Metabolism;Metabolism;Metabolism;Metabolism;Metabolism;Metabolism;Metabolism;Metabolism;Metabolism;Metabolism;Metabolism;Metabolism;Metabolism;Human Diseases	Global and overview maps;Global and overview maps;Global and overview maps;Global and overview maps;Carbohydrate metabolism;Energy metabolism;Lipid metabolism;Global and overview maps;Amino acid metabolism;Xenobiotics biodegradation and metabolism;Xenobiotics biodegradation and metabolism;Metabolism of cofactors and vitamins;Xenobiotics biodegradation and metabolism;Xenobiotics biodegradation and…	ko01100//Metabolic pathways;ko01110//Biosynthesis of secondary metabolites;ko01120//Microbial metabolism in diverse environments;ko01200//Carbon metabolism;ko00010//Glycolysis / Gluconeogenesis;ko00680//Methane metabolism;ko00071//Fatty acid degradation;ko01220//Degradation of aromatic compounds;ko00350//Tyrosine metabolism;ko00625//Chloroalkane and chloroalkene degradation;ko00626//Naphthalene d…	K00121;K00121;K00121;K00121;K00121;K00121;K00121;K00121;K00121;K00121;K00121;K00121;K00121;K00121;K00121	-	GO:0004024//alcohol dehydrogenase activity, zinc-dependent;GO:0008168//methyltransferase activity;GO:0008270//zinc ion binding;GO:0008649//rRNA methyltransferase activity;GO:0008743//L-threonine 3-dehydrogenase activity;GO:0016491//oxidoreductase activity;GO:0016655//oxidoreductase activity, acting on NAD(P)H, quinone or similar compound as acceptor;GO:0018467//formaldehyde dehydrogenase activity…	GO:0000154//rRNA modification;GO:0006113//fermentation;GO:0006567//threonine catabolic process;GO:0008152//metabolic process;GO:0009404//toxin metabolic process;GO:0010127//mycothiol-dependent detoxification;GO:0019439//aromatic compound catabolic process;GO:0030494//bacteriochlorophyll biosynthetic process;GO:0032259//methylation;GO:0046292//formaldehyde metabolic process;GO:0055114//oxidation-r…
A72_00315	132	220.333	77.1567	134.323	120	75.43	144	76.99	132	79.05	271	162.87	178	123.53	212	116.57	120	75.43	144	76.99	132	79.05	271	162.87	178	123.53	212	116.57	0.799847	0.00161626	0.0151853	no	yckC	integral inner membrane protein [Bacillus velezensis NJN-6] [Bacillus velezensis]	-	-	-	-	GO:0005575//cellular_component;GO:0005623//cell;GO:0005886//plasma membrane;GO:0016020//membrane;GO:0016021//integral component of membrane;GO:0031224//intrinsic component of membrane;GO:0044425//membrane part;GO:0044464//cell part;GO:0071944//cell periphery	-	-
A72_00316	2.66667	2.66667	2.21667	2.22333	5	4.29	1	0.73	2	1.63	4	3.28	2	1.89	2	1.5	5	4.29	1	0.73	2	1.63	4	3.28	2	1.89	2	1.5	0.00433242	1	1	no	yckD	Protein of uncharacterised function (DUF2680) [Streptococcus pneumoniae]	-	-	-	-	GO:0016592//mediator complex	GO:0003712//transcription cofactor activity	GO:0006357//regulation of transcription from RNA polymerase II promoter
A72_00317	7.66667	5	4.86	3.32333	5	3.45	10	5.87	8	5.26	5	3.3	4	3.05	6	3.62	5	3.45	10	5.87	8	5.26	5	3.3	4	3.05	6	3.62	-0.548325	0.40387	0.662776	no	nin	peptidase S24 [Bacillus subtilis]	-	-	-	-	GO:0005575//cellular_component;GO:0005623//cell;GO:0005886//plasma membrane;GO:0016020//membrane;GO:0044464//cell part;GO:0071944//cell periphery	-	GO:0007154//cell communication;GO:0008150//biological_process;GO:0009292//genetic transfer;GO:0009294//DNA mediated transformation;GO:0009605//response to external stimulus;GO:0009987//cellular process;GO:0009991//response to extracellular stimulus;GO:0030420//establishment of competence for transformation;GO:0031668//cellular response to extracellular stimulus;GO:0044764//multi-organism cellular…
A72_00318	4	4.33333	2.32667	2.59333	4	2.51	5	2.67	3	1.8	4	2.4	3	2.08	6	3.3	4	2.51	5	2.67	3	1.8	4	2.4	3	2.08	6	3.3	0.156543	1	1	no	nucA	NucA [Bacillus amyloliquefaciens subsp. plantarum str. FZB42] [Bacillus amyloliquefaciens]	-	-	-	-	GO:0005575//cellular_component;GO:0005623//cell;GO:0005886//plasma membrane;GO:0016020//membrane;GO:0016021//integral component of membrane;GO:0031224//intrinsic component of membrane;GO:0044425//membrane part;GO:0044464//cell part;GO:0071944//cell periphery	GO:0003674//molecular_function;GO:0003824//catalytic activity;GO:0004518//nuclease activity;GO:0016787//hydrolase activity;GO:0016788//hydrolase activity, acting on ester bonds	GO:0006139//nucleobase-containing compound metabolic process;GO:0006725//cellular aromatic compound metabolic process;GO:0006807//nitrogen compound metabolic process;GO:0007154//cell communication;GO:0008150//biological_process;GO:0008152//metabolic process;GO:0009292//genetic transfer;GO:0009294//DNA mediated transformation;GO:0009605//response to external stimulus;GO:0009987//cellular process;G…
A72_00319	9.66667	7	4.34667	3.42667	7	3.45	15	6.3	7	3.29	5	2.36	9	4.9	7	3.02	7	3.45	15	6.3	7	3.29	5	2.36	9	4.9	7	3.02	-0.343104	0.590409	0.816224	no	hxlB	6-phospho-3-hexuloisomerase [Bacillus velezensis CAU B946] [Bacillus velezensis]	Metabolism;Metabolism;Metabolism;Metabolism;Metabolism;Metabolism	Global and overview maps;Global and overview maps;Global and overview maps;Global and overview maps;Carbohydrate metabolism;Energy metabolism	ko01100//Metabolic pathways;ko01120//Microbial metabolism in diverse environments;ko01230//Biosynthesis of amino acids;ko01200//Carbon metabolism;ko00030//Pentose phosphate pathway;ko00680//Methane metabolism	K08094;K08094;K08094;K08094;K08094;K08094	-	GO:0003674//molecular_function;GO:0003824//catalytic activity;GO:0004360//glutamine-fructose-6-phosphate transaminase (isomerizing) activity;GO:0005488//binding;GO:0008968//D-sedoheptulose 7-phosphate isomerase activity;GO:0016853//isomerase activity;GO:0097367//carbohydrate derivative binding	GO:0005975//carbohydrate metabolic process;GO:0006040//amino sugar metabolic process;GO:0006081//cellular aldehyde metabolic process;GO:0008150//biological_process;GO:0008152//metabolic process;GO:0009244//lipopolysaccharide core region biosynthetic process;GO:0009252//peptidoglycan biosynthetic process;GO:0009636//response to toxic substance;GO:0009987//cellular process;GO:0016999//antibiotic me…
A72_00320	6	12.3333	2.38	5.02333	3	1.3	8	2.95	7	2.89	16	6.62	5	2.39	16	6.06	3	1.3	8	2.95	7	2.89	16	6.62	5	2.39	16	6.06	1.07768	0.0587102	0.195646	no	hxlA	3-hexulose-6-phosphate synthase [Bacillus velezensis CAU B946] [Bacillus velezensis]	Metabolism;Metabolism;Metabolism;Metabolism;Metabolism;Metabolism	Global and overview maps;Global and overview maps;Global and overview maps;Global and overview maps;Carbohydrate metabolism;Energy metabolism	ko01100//Metabolic pathways;ko01120//Microbial metabolism in diverse environments;ko01230//Biosynthesis of amino acids;ko01200//Carbon metabolism;ko00030//Pentose phosphate pathway;ko00680//Methane metabolism	K08093;K08093;K08093;K08093;K08093;K08093	GO:0005575//cellular_component;GO:0005622//intracellular;GO:0005623//cell;GO:0005737//cytoplasm;GO:0005829//cytosol;GO:0044424//intracellular part;GO:0044444//cytoplasmic part;GO:0044464//cell part	GO:0003674//molecular_function;GO:0003824//catalytic activity;GO:0004514//nicotinate-nucleotide diphosphorylase (carboxylating) activity;GO:0004590//orotidine-5'-phosphate decarboxylase activity;GO:0004640//phosphoribosylanthranilate isomerase activity;GO:0004750//ribulose-phosphate 3-epimerase activity;GO:0004789//thiamine-phosphate diphosphorylase activity;GO:0016829//lyase activity;GO:0016830/…	GO:0005975//carbohydrate metabolic process;GO:0006081//cellular aldehyde metabolic process;GO:0006098//pentose-phosphate shunt;GO:0006139//nucleobase-containing compound metabolic process;GO:0006206//pyrimidine nucleobase metabolic process;GO:0006207//'de novo' pyrimidine nucleobase biosynthetic process;GO:0006568//tryptophan metabolic process;GO:0006725//cellular aromatic compound metabolic proc…
A72_00321	1.33333	1	0.963333	0.686667	0	0	0	0	4	2.89	1	0.73	0	0	2	1.33	0	0	0	0	4	2.89	1	0.73	0	0	2	1.33	-0.488425	1	1	no	hxlR	HTH-type transcriptional activator hxlR [Bacillus velezensis CAU B946] [Bacillus velezensis]	-	-	-	-	-	GO:0003674//molecular_function;GO:0003676//nucleic acid binding;GO:0003677//DNA binding;GO:0005488//binding;GO:0097159//organic cyclic compound binding;GO:1901363//heterocyclic compound binding	GO:0006139//nucleobase-containing compound metabolic process;GO:0006351//transcription, DNA-templated;GO:0006355//regulation of transcription, DNA-templated;GO:0006725//cellular aromatic compound metabolic process;GO:0006807//nitrogen compound metabolic process;GO:0008150//biological_process;GO:0008152//metabolic process;GO:0009058//biosynthetic process;GO:0009059//macromolecule biosynthetic proc…
A72_00322	532.053	1196.83	12.9	29.7	801.08	20.51	461.01	10.04	334.07	8.15	1267.61	31.03	1032.61	29.18	1290.28	28.89	801.08	20.51	461.01	10.04	334.07	8.15	1267.61	31.03	1032.61	29.18	1290.28	28.89	1.20309	0.000105267	0.00184295	yes	srfAA	non-ribosomal peptide synthetase [Bacillus velezensis]	Cellular Processes;Metabolism	Cellular community - prokaryotes;Metabolism of terpenoids and polyketides	ko02024//Quorum sensing;ko01054//Nonribosomal peptide structures	K15654;K15654	-	GO:0003674//molecular_function;GO:0003824//catalytic activity;GO:0003987//acetate-CoA ligase activity;GO:0004043//L-aminoadipate-semialdehyde dehydrogenase activity;GO:0005488//binding;GO:0008668//(2,3-dihydroxybenzoyl)adenylate synthase activity;GO:0008756//o-succinylbenzoate-CoA ligase activity;GO:0016747//transferase activity, transferring acyl groups other than amino-acyl groups;GO:0016874//l…	GO:0008150//biological_process;GO:0008152//metabolic process;GO:0009058//biosynthetic process;GO:0009234//menaquinone biosynthetic process;GO:0009653//anatomical structure morphogenesis;GO:0009987//cellular process;GO:0016999//antibiotic metabolic process;GO:0017000//antibiotic biosynthetic process;GO:0017144//drug metabolic process;GO:0019287//isopentenyl diphosphate biosynthetic process, mevalo…
A72_00323	415.947	701.5	10.0567	17.4467	591.92	15.14	367.99	8.01	287.93	7.02	763.39	18.67	622.39	17.58	718.72	16.09	591.92	15.14	367.99	8.01	287.93	7.02	763.39	18.67	622.39	17.58	718.72	16.09	0.794799	0.00581203	0.0384247	no	srfAB	non-ribosomal peptide synthetase [Bacillus velezensis]	Cellular Processes;Metabolism	Cellular community - prokaryotes;Metabolism of terpenoids and polyketides	ko02024//Quorum sensing;ko01054//Nonribosomal peptide structures	K15655;K15655	-	GO:0003674//molecular_function;GO:0003824//catalytic activity;GO:0003987//acetate-CoA ligase activity;GO:0004043//L-aminoadipate-semialdehyde dehydrogenase activity;GO:0005488//binding;GO:0008668//(2,3-dihydroxybenzoyl)adenylate synthase activity;GO:0008756//o-succinylbenzoate-CoA ligase activity;GO:0016747//transferase activity, transferring acyl groups other than amino-acyl groups;GO:0016874//l…	GO:0008150//biological_process;GO:0008152//metabolic process;GO:0009058//biosynthetic process;GO:0009234//menaquinone biosynthetic process;GO:0009653//anatomical structure morphogenesis;GO:0009987//cellular process;GO:0010124//phenylacetate catabolic process;GO:0016999//antibiotic metabolic process;GO:0017000//antibiotic biosynthetic process;GO:0017144//drug metabolic process;GO:0019287//isopente…
A72_00324	1164	1140.67	78.16	80.2667	1125	80.72	1099	67.08	1268	86.68	1383	94.88	1090	86.35	949	59.57	1125	80.72	1099	67.08	1268	86.68	1383	94.88	1090	86.35	949	59.57	0.0383705	0.876692	0.985802	no	srfAC	non-ribosomal peptide synthetase [Bacillus velezensis]	Cellular Processes;Metabolism	Cellular community - prokaryotes;Metabolism of terpenoids and polyketides	ko02024//Quorum sensing;ko01054//Nonribosomal peptide structures	K15656;K15656	-	GO:0003674//molecular_function;GO:0003824//catalytic activity;GO:0003987//acetate-CoA ligase activity;GO:0004043//L-aminoadipate-semialdehyde dehydrogenase activity;GO:0005488//binding;GO:0008668//(2,3-dihydroxybenzoyl)adenylate synthase activity;GO:0008756//o-succinylbenzoate-CoA ligase activity;GO:0016787//hydrolase activity;GO:0016788//hydrolase activity, acting on ester bonds;GO:0016874//liga…	GO:0008150//biological_process;GO:0008152//metabolic process;GO:0009058//biosynthetic process;GO:0009234//menaquinone biosynthetic process;GO:0009653//anatomical structure morphogenesis;GO:0009987//cellular process;GO:0016999//antibiotic metabolic process;GO:0017000//antibiotic biosynthetic process;GO:0017144//drug metabolic process;GO:0019287//isopentenyl diphosphate biosynthetic process, mevalo…
A72_00325	251	263.333	88.7767	97.2833	271	101.92	216	69.1	266	95.31	311	111.84	260	107.96	219	72.05	271	101.92	216	69.1	266	95.31	311	111.84	260	107.96	219	72.05	0.132012	0.628303	0.842983	no	srfAD	SrfAD [Bacillus amyloliquefaciens]	Cellular Processes	Cellular community - prokaryotes	ko02024//Quorum sensing	K15657	GO:0005575//cellular_component;GO:0005622//intracellular;GO:0005623//cell;GO:0005737//cytoplasm;GO:0044424//intracellular part;GO:0044464//cell part	GO:0003674//molecular_function;GO:0003824//catalytic activity;GO:0008236//serine-type peptidase activity;GO:0016787//hydrolase activity;GO:0016788//hydrolase activity, acting on ester bonds;GO:0047570//3-oxoadipate enol-lactonase activity;GO:0070205//2-succinyl-6-hydroxy-2,4-cyclohexadiene-1-carboxylate synthase activity	GO:0006508//proteolysis;GO:0006629//lipid metabolic process;GO:0008150//biological_process;GO:0008152//metabolic process;GO:0008610//lipid biosynthetic process;GO:0009058//biosynthetic process;GO:0009102//biotin biosynthetic process;GO:0009234//menaquinone biosynthetic process;GO:0009653//anatomical structure morphogenesis;GO:0009987//cellular process;GO:0015979//photosynthesis;GO:0016999//antibi…
A72_00326	2381.33	2683	470.643	549.727	2732	573.72	2076	370.84	2336	467.37	2689	539.92	2588	600.03	2772	509.23	2732	573.72	2076	370.84	2336	467.37	2689	539.92	2588	600.03	2772	509.23	0.22408	0.331252	0.591754	no	-	-	-	-	-	-	-	-	-
A72_00327	258.667	217	98.0767	85.6567	236	96.26	285	98.88	255	99.09	209	81.5	190	85.56	252	89.91	236	96.26	285	98.88	255	99.09	209	81.5	190	85.56	252	89.91	-0.195344	0.400356	0.660052	no	lpa-14	4'-phosphopantetheinyl transferase [Bacillus amyloliquefaciens LFB112] [Bacillus amyloliquefaciens]	Metabolism	Metabolism of cofactors and vitamins	ko00770//Pantothenate and CoA biosynthesis	K06133	-	GO:0000287//magnesium ion binding;GO:0003674//molecular_function;GO:0003824//catalytic activity;GO:0005488//binding;GO:0008897//holo-[acyl-carrier-protein] synthase activity;GO:0016740//transferase activity;GO:0016772//transferase activity, transferring phosphorus-containing groups;GO:0016780//phosphotransferase activity, for other substituted phosphate groups;GO:0043167//ion binding;GO:0043169//…	GO:0006082//organic acid metabolic process;GO:0006464//cellular protein modification process;GO:0006520//cellular amino acid metabolic process;GO:0006553//lysine metabolic process;GO:0006629//lipid metabolic process;GO:0006631//fatty acid metabolic process;GO:0006633//fatty acid biosynthetic process;GO:0006807//nitrogen compound metabolic process;GO:0008150//biological_process;GO:0008152//metabol…
A72_00328	172	139.667	69.5967	59.3633	133	58.12	197	73.23	186	77.44	129	53.9	133	64.17	157	60.02	133	58.12	197	73.23	186	77.44	129	53.9	133	64.17	157	60.02	-0.229446	0.368106	0.630914	no	yczE	membrane protein [Bacillus amyloliquefaciens UASWS BA1] [Bacillus amyloliquefaciens]	-	-	-	-	GO:0005575//cellular_component;GO:0005623//cell;GO:0005886//plasma membrane;GO:0016020//membrane;GO:0016021//integral component of membrane;GO:0031224//intrinsic component of membrane;GO:0044425//membrane part;GO:0044464//cell part;GO:0071944//cell periphery	GO:0000287//magnesium ion binding;GO:0003674//molecular_function;GO:0003824//catalytic activity;GO:0005488//binding;GO:0008897//holo-[acyl-carrier-protein] synthase activity;GO:0016740//transferase activity;GO:0016772//transferase activity, transferring phosphorus-containing groups;GO:0016780//phosphotransferase activity, for other substituted phosphate groups;GO:0043167//ion binding;GO:0043169//…	GO:0006082//organic acid metabolic process;GO:0006520//cellular amino acid metabolic process;GO:0006553//lysine metabolic process;GO:0006629//lipid metabolic process;GO:0006631//fatty acid metabolic process;GO:0006633//fatty acid biosynthetic process;GO:0006807//nitrogen compound metabolic process;GO:0008150//biological_process;GO:0008152//metabolic process;GO:0008610//lipid biosynthetic process;…
A72_00329	561.333	270.667	191.29	96.7567	424	156.9	721	226.95	539	190.02	285	100.84	222	90.7	305	98.73	424	156.9	721	226.95	539	190.02	285	100.84	222	90.7	305	98.73	-0.983328	3.65822e-05	0.000841624	no	tcyC	polar amino acid transport system ATP-binding protein [Bacillus velezensis CAU B946] [Bacillus velezensis]	Environmental Information Processing	Membrane transport	ko02010//ABC transporters	K10010	GO:0005575//cellular_component;GO:0005623//cell;GO:0005737//cytoplasm;GO:0005886//plasma membrane;GO:0005887//integral component of plasma membrane;GO:0009368//endopeptidase Clp complex;GO:0009380//excinuclease repair complex;GO:0009898//cytoplasmic side of plasma membrane;GO:0015627//type II protein secretion system complex;GO:0016020//membrane;GO:0016021//integral component of membrane;GO:00431…	GO:0000166//nucleotide binding;GO:0003674//molecular_function;GO:0003697//single-stranded DNA binding;GO:0003824//catalytic activity;GO:0003924//GTPase activity;GO:0004252//serine-type endopeptidase activity;GO:0004849//uridine kinase activity;GO:0005215//transporter activity;GO:0005260//channel-conductance-controlling ATPase activity;GO:0005275//amine transmembrane transporter activity;GO:000531…	GO:0000910//cytokinesis;GO:0002949//tRNA threonylcarbamoyladenosine modification;GO:0003333//amino acid transmembrane transport;GO:0006281//DNA repair;GO:0006289//nucleotide-excision repair;GO:0006400//tRNA modification;GO:0006508//proteolysis;GO:0006576//cellular biogenic amine metabolic process;GO:0006777//Mo-molybdopterin cofactor biosynthetic process;GO:0006810//transport;GO:0006811//ion tran…
A72_00330	511	225	187.85	87.4167	319	127.28	619	210.09	595	226.18	232	88.51	209	92.07	234	81.67	319	127.28	619	210.09	595	226.18	232	88.51	209	92.07	234	81.67	-1.1036	3.52229e-05	0.000826241	yes	tcyB	Inner membrane amino-acid ABC transporter permease protein yecS [Bacillus velezensis CAU B946] [Bacillus velezensis]	Environmental Information Processing	Membrane transport	ko02010//ABC transporters	K10009	GO:0005575//cellular_component;GO:0005623//cell;GO:0005886//plasma membrane;GO:0005887//integral component of plasma membrane;GO:0016020//membrane;GO:0016021//integral component of membrane;GO:0031224//intrinsic component of membrane;GO:0032991//macromolecular complex;GO:0043190//ATP-binding cassette (ABC) transporter complex;GO:0044425//membrane part;GO:0044459//plasma membrane part;GO:0044464//…	GO:0000099//sulfur amino acid transmembrane transporter activity;GO:0003674//molecular_function;GO:0005215//transporter activity;GO:0005342//organic acid transmembrane transporter activity;GO:0008324//cation transmembrane transporter activity;GO:0008509//anion transmembrane transporter activity;GO:0008514//organic anion transmembrane transporter activity;GO:0015075//ion transmembrane transporter …	GO:0000101//sulfur amino acid transport;GO:0003333//amino acid transmembrane transport;GO:0006810//transport;GO:0006811//ion transport;GO:0006812//cation transport;GO:0006817//phosphate ion transport;GO:0006820//anion transport;GO:0006865//amino acid transport;GO:0008150//biological_process;GO:0009403//toxin biosynthetic process;GO:0015711//organic anion transport;GO:0015716//organic phosphonate …
A72_00331	543.667	283.667	174.343	95.8367	380	131.1	547	160.53	704	231.4	349	115.12	264	100.56	238	71.83	380	131.1	547	160.53	704	231.4	349	115.12	264	100.56	238	71.83	-0.863282	0.00196442	0.0176257	no	tcyA	L-cystine-binding protein tcyA [Bacillus amyloliquefaciens LFB112] [Bacillus amyloliquefaciens]	Environmental Information Processing	Membrane transport	ko02010//ABC transporters	K02424	GO:0005575//cellular_component;GO:0005623//cell;GO:0005886//plasma membrane;GO:0016020//membrane;GO:0030288//outer membrane-bounded periplasmic space;GO:0031362//anchored component of external side of plasma membrane;GO:0042597//periplasmic space;GO:0044464//cell part;GO:0055052//ATP-binding cassette (ABC) transporter complex, substrate-binding subunit-containing;GO:0071944//cell periphery	GO:0004970//ionotropic glutamate receptor activity;GO:0033286//ectoine-transporting ATPase activity;GO:0033288//hydroxyectoine-transporting ATPase activity;GO:0033294//ectoine binding;GO:0033295//hydroxyectoine binding;GO:0043168//anion binding;GO:0043225//anion transmembrane-transporting ATPase activity	GO:0006810//transport;GO:0006811//ion transport;GO:0006820//anion transport;GO:0006865//amino acid transport;GO:0008150//biological_process;GO:0015711//organic anion transport;GO:0015849//organic acid transport;GO:0033308//hydroxyectoine transport;GO:0046942//carboxylic acid transport;GO:0051179//localization;GO:0051234//establishment of localization;GO:0051470//ectoine transport;GO:0055085//tran…
A72_00332	337	415	98.9067	127.163	267	84.2	342	91.74	402	120.78	476	143.53	357	124.3	412	113.66	267	84.2	342	91.74	402	120.78	476	143.53	357	124.3	412	113.66	0.362543	0.135777	0.34536	no	bsdA	YclA [Bacillus amyloliquefaciens subsp. plantarum str. FZB42] [Bacillus amyloliquefaciens]	-	-	-	-	GO:0005575//cellular_component;GO:0005622//intracellular;GO:0005623//cell;GO:0005737//cytoplasm;GO:0005829//cytosol;GO:0044424//intracellular part;GO:0044444//cytoplasmic part;GO:0044464//cell part	GO:0000976//transcription regulatory region sequence-specific DNA binding;GO:0000984//bacterial-type RNA polymerase regulatory region sequence-specific DNA binding;GO:0000986//bacterial-type RNA polymerase core promoter proximal region sequence-specific DNA binding;GO:0000987//core promoter proximal region sequence-specific DNA binding;GO:0001017//bacterial-type RNA polymerase regulatory region D…	GO:0006139//nucleobase-containing compound metabolic process;GO:0006351//transcription, DNA-templated;GO:0006355//regulation of transcription, DNA-templated;GO:0006725//cellular aromatic compound metabolic process;GO:0006807//nitrogen compound metabolic process;GO:0008150//biological_process;GO:0008152//metabolic process;GO:0008156//negative regulation of DNA replication;GO:0009058//biosynthetic …
A72_00333	291.667	173	128.797	79.1367	266	126.48	329	133.07	280	126.84	148	67.29	145	76.12	226	94	266	126.48	329	133.07	280	126.84	148	67.29	145	76.12	226	94	-0.702677	0.00406657	0.0302656	no	bsdB	aromatic acid decarboxylase [Bacillus amyloliquefaciens TA208] [Bacillus amyloliquefaciens]	Metabolism;Metabolism;Metabolism;Metabolism;Metabolism;Metabolism;Metabolism	Global and overview maps;Global and overview maps;Global and overview maps;Metabolism of cofactors and vitamins;Global and overview maps;Xenobiotics biodegradation and metabolism;Biosynthesis of other secondary metabolites	ko01100//Metabolic pathways;ko01110//Biosynthesis of secondary metabolites;ko01120//Microbial metabolism in diverse environments;ko00130//Ubiquinone and other terpenoid-quinone biosynthesis;ko01220//Degradation of aromatic compounds;ko00627//Aminobenzoate degradation;ko00940//Phenylpropanoid biosynthesis	K03186;K03186;K03186;K03186;K03186;K03186;K03186	-	GO:0003674//molecular_function;GO:0003824//catalytic activity;GO:0004632//phosphopantothenate--cysteine ligase activity;GO:0004633//phosphopantothenoylcysteine decarboxylase activity;GO:0004659//prenyltransferase activity;GO:0016740//transferase activity;GO:0016765//transferase activity, transferring alkyl or aryl (other than methyl) groups;GO:0016829//lyase activity;GO:0016830//carbon-carbon lya…	GO:0006725//cellular aromatic compound metabolic process;GO:0006732//coenzyme metabolic process;GO:0008150//biological_process;GO:0008152//metabolic process;GO:0009056//catabolic process;GO:0009058//biosynthetic process;GO:0009108//coenzyme biosynthetic process;GO:0009636//response to toxic substance;GO:0009987//cellular process;GO:0015937//coenzyme A biosynthetic process;GO:0015939//pantothenate…
A72_00334	1638.67	1110	293.88	206.413	1305	252.66	1876	308.95	1735	320.03	1017	188.26	884	188.96	1429	242.02	1305	252.66	1876	308.95	1735	320.03	1017	188.26	884	188.96	1429	242.02	-0.509691	0.0251536	0.10769	no	bsdC	phenolic acid decarboxylase subunit C [Bacillus velezensis]	Metabolism;Metabolism;Metabolism	Global and overview maps;Global and overview maps;Xenobiotics biodegradation and metabolism	ko01120//Microbial metabolism in diverse environments;ko01220//Degradation of aromatic compounds;ko00627//Aminobenzoate degradation	K01612;K01612;K01612	GO:0005575//cellular_component;GO:0005622//intracellular;GO:0005623//cell;GO:0005737//cytoplasm;GO:0044424//intracellular part;GO:0044464//cell part	GO:0003674//molecular_function;GO:0003824//catalytic activity;GO:0005488//binding;GO:0016829//lyase activity;GO:0016830//carbon-carbon lyase activity;GO:0016831//carboxy-lyase activity;GO:0018799//4-hydroxybenzoate decarboxylase activity;GO:0043167//ion binding;GO:0043169//cation binding;GO:0046872//metal ion binding	GO:0006725//cellular aromatic compound metabolic process;GO:0008150//biological_process;GO:0008152//metabolic process;GO:0009056//catabolic process;GO:0009234//menaquinone biosynthetic process;GO:0009636//response to toxic substance;GO:0009987//cellular process;GO:0019439//aromatic compound catabolic process;GO:0042221//response to chemical;GO:0044237//cellular metabolic process;GO:0044248//cellu…
A72_00335	82.3333	52.6667	91.7433	61.12	64	77.28	102	104.77	81	93.18	52	60.04	41	54.66	65	68.66	64	77.28	102	104.77	81	93.18	52	60.04	41	54.66	65	68.66	-0.585959	0.0418342	0.153139	no	bsdD	phenolic acid decarboxylase subunit D [Bacillus amyloliquefaciens UASWS BA1] [Bacillus amyloliquefaciens]	Metabolism;Metabolism;Metabolism	Global and overview maps;Global and overview maps;Xenobiotics biodegradation and metabolism	ko01120//Microbial metabolism in diverse environments;ko01220//Degradation of aromatic compounds;ko00627//Aminobenzoate degradation	K21759;K21759;K21759	-	-	GO:0010124//phenylacetate catabolic process
A72_00336	421	274.667	232.753	157.137	350	208.57	471	238.75	442	250.94	266	151.56	212	139.48	346	180.37	350	208.57	471	238.75	442	250.94	266	151.56	212	139.48	346	180.37	-0.566782	0.016668	0.0813897	no	yclD	phenolic acid decarboxylase [Bacillus velezensis NJN-6] [Bacillus velezensis]	-	-	-	-	-	GO:0003674//molecular_function;GO:0005488//binding;GO:0048037//cofactor binding	-
A72_00337	289	429.667	50.04	75.6167	268	49.89	316	50.04	283	50.19	350	62.29	273	56.11	666	108.45	268	49.89	316	50.04	283	50.19	350	62.29	273	56.11	666	108.45	0.595622	0.0322279	0.128518	no	yclF	proton-dependent oligopeptide transporter, POT family [Bacillus velezensis CAU B946] [Bacillus velezensis]	-	-	-	-	GO:0005575//cellular_component;GO:0005623//cell;GO:0005886//plasma membrane;GO:0016020//membrane;GO:0016021//integral component of membrane;GO:0031224//intrinsic component of membrane;GO:0044425//membrane part;GO:0044464//cell part;GO:0071944//cell periphery	GO:0003674//molecular_function;GO:0005215//transporter activity;GO:0015333//peptide:proton symporter activity;GO:0022857//transmembrane transporter activity;GO:0042887//amide transmembrane transporter activity;GO:1904680//peptide transmembrane transporter activity	GO:0006810//transport;GO:0006857//oligopeptide transport;GO:0008104//protein localization;GO:0008150//biological_process;GO:0015031//protein transport;GO:0015833//peptide transport;GO:0033036//macromolecule localization;GO:0042886//amide transport;GO:0045184//establishment of protein localization;GO:0051179//localization;GO:0051234//establishment of localization;GO:0055085//transmembrane transpor…
A72_00338	11.3333	11.3333	1.70667	1.76667	16	2.52	6	0.8	12	1.8	14	2.11	12	2.09	8	1.1	16	2.52	6	0.8	12	1.8	14	2.11	12	2.09	8	1.1	0.0498485	1	1	no	yclG	uronase [Bacillus velezensis NJN-6] [Bacillus velezensis]	-	-	-	-	-	-	-
A72_00339	0	0	0.001	0.001	0	0	0	0	0	0	0	0	0	0	0	0	0	0	0	0	0	0	0	0	0	0	0	0	0	1	1	notest	-	-	-	-	-	-	-	-	-
A72_00340	3.66667	4	0.563333	0.65	2	0.34	5	0.71	4	0.64	5	0.8	3	0.56	4	0.59	2	0.34	5	0.71	4	0.64	5	0.8	3	0.56	4	0.59	0.206451	1	1	no	gerKA	Spore germination protein KA [Bacillus velezensis CAU B946] [Bacillus velezensis]	-	-	-	-	GO:0005575//cellular_component;GO:0005623//cell;GO:0005886//plasma membrane;GO:0009322//trimethylamine-N-oxide reductase complex;GO:0016020//membrane;GO:0016021//integral component of membrane;GO:0031224//intrinsic component of membrane;GO:0044425//membrane part;GO:0044464//cell part;GO:0071944//cell periphery	GO:0009033//trimethylamine-N-oxide reductase activity	GO:0008150//biological_process;GO:0009061//anaerobic respiration;GO:0009847//spore germination;GO:0032502//developmental process
A72_00341	1	1	0.19	0.246667	0	0	3	0.57	0	0	0	0	3	0.74	0	0	0	0	3	0.57	0	0	0	0	3	0.74	0	0	0.376563	1	1	no	gerKC	Spore germination protein KC [Bacillus velezensis CAU B946] [Bacillus velezensis]	-	-	-	-	GO:0005575//cellular_component;GO:0005623//cell;GO:0005886//plasma membrane;GO:0016020//membrane;GO:0044464//cell part;GO:0071944//cell periphery	-	GO:0008150//biological_process;GO:0009847//spore germination;GO:0030436//asexual sporulation;GO:0032502//developmental process
A72_00342	22.6667	24	5.19	5.73	14	3.44	21	4.39	33	7.74	28	6.59	20	5.43	24	5.17	14	3.44	21	4.39	33	7.74	28	6.59	20	5.43	24	5.17	0.142801	0.750751	0.918665	no	gerKB	Spore germination protein KB [Bacillus velezensis CAU B946] [Bacillus velezensis]	-	-	-	-	GO:0005575//cellular_component;GO:0005623//cell;GO:0005886//plasma membrane;GO:0016020//membrane;GO:0016021//integral component of membrane;GO:0031224//intrinsic component of membrane;GO:0044425//membrane part;GO:0044464//cell part;GO:0071944//cell periphery	GO:0030269//tetrahydromethanopterin S-methyltransferase activity	GO:0008150//biological_process;GO:0009847//spore germination;GO:0019386//methanogenesis, from carbon dioxide;GO:0032502//developmental process
A72_00343	48.6667	39.6667	9.44	8.05	50	10.4	52	9.2	44	8.72	63	12.53	30	6.89	26	4.73	50	10.4	52	9.2	44	8.72	63	12.53	30	6.89	26	4.73	-0.229798	0.552072	0.784086	no	ntaA	alkanesulfonate monooxygenase [Bacillus velezensis CAU B946] [Bacillus velezensis]	-	-	-	-	GO:0005829//cytosol	GO:0003674//molecular_function;GO:0003824//catalytic activity;GO:0004497//monooxygenase activity;GO:0008726//alkanesulfonate monooxygenase activity;GO:0010181//FMN binding;GO:0016491//oxidoreductase activity;GO:0016614//oxidoreductase activity, acting on CH-OH group of donors;GO:0016705//oxidoreductase activity, acting on paired donors, with incorporation or reduction of molecular oxygen;GO:00709…	GO:0006007//glucose catabolic process;GO:0006790//sulfur compound metabolic process;GO:0008150//biological_process;GO:0008152//metabolic process;GO:0055114//oxidation-reduction process
A72_00344	6.66667	3.33333	3.51	1.95	10	5.6	7	3.33	3	1.6	4	2.14	6	3.71	0	0	10	5.6	7	3.33	3	1.6	4	2.14	6	3.71	0	0	-0.847997	0.328765	0.590559	no	yxeL	YxeL [Bacillus amyloliquefaciens subsp. plantarum str. FZB42] [Bacillus amyloliquefaciens]	-	-	-	-	-	GO:0003674//molecular_function;GO:0003824//catalytic activity;GO:0008080//N-acetyltransferase activity;GO:0008999//ribosomal-protein-alanine N-acetyltransferase activity;GO:0016740//transferase activity;GO:0016746//transferase activity, transferring acyl groups	GO:0006464//cellular protein modification process;GO:0042254//ribosome biogenesis
A72_00345	6.66667	8.66667	2.13	2.91667	5	1.74	9	2.66	6	1.99	10	3.32	7	2.69	9	2.74	5	1.74	9	2.66	6	1.99	10	3.32	7	2.69	9	2.74	0.453467	0.455868	0.708887	no	yxeM	ABC transporter substrate-binding protein [Bacillus amyloliquefaciens LFB112] [Bacillus amyloliquefaciens]	-	-	-	-	GO:0005575//cellular_component;GO:0005623//cell;GO:0005886//plasma membrane;GO:0009897//external side of plasma membrane;GO:0016020//membrane;GO:0030288//outer membrane-bounded periplasmic space;GO:0031362//anchored component of external side of plasma membrane;GO:0043190//ATP-binding cassette (ABC) transporter complex;GO:0044464//cell part;GO:0055052//ATP-binding cassette (ABC) transporter compl…	GO:0004970//ionotropic glutamate receptor activity;GO:0005215//transporter activity;GO:0005488//binding;GO:0033286//ectoine-transporting ATPase activity;GO:0033288//hydroxyectoine-transporting ATPase activity;GO:0033294//ectoine binding;GO:0033295//hydroxyectoine binding;GO:0042626//ATPase activity, coupled to transmembrane movement of substances;GO:0043168//anion binding;GO:0043225//anion transm…	GO:0006810//transport;GO:0006811//ion transport;GO:0006820//anion transport;GO:0006865//amino acid transport;GO:0008150//biological_process;GO:0015711//organic anion transport;GO:0015849//organic acid transport;GO:0033308//hydroxyectoine transport;GO:0042918//alkanesulfonate transport;GO:0046942//carboxylic acid transport;GO:0051179//localization;GO:0051234//establishment of localization;GO:00514…
A72_00346	16.3333	17.3333	6.37667	6.93667	22	8.97	8	2.78	19	7.38	17	6.63	18	8.11	17	6.07	22	8.97	8	2.78	19	7.38	17	6.63	18	8.11	17	6.07	0.12144	0.852108	0.974774	no	yxeN	polar amino acid transport system permease protein [Bacillus velezensis M27] [Bacillus velezensis]	-	-	-	-	GO:0005575//cellular_component;GO:0005623//cell;GO:0005886//plasma membrane;GO:0005887//integral component of plasma membrane;GO:0016020//membrane;GO:0016021//integral component of membrane;GO:0031224//intrinsic component of membrane;GO:0032991//macromolecular complex;GO:0043190//ATP-binding cassette (ABC) transporter complex;GO:0044425//membrane part;GO:0044459//plasma membrane part;GO:0044464//…	GO:0003674//molecular_function;GO:0005215//transporter activity;GO:0005342//organic acid transmembrane transporter activity;GO:0008509//anion transmembrane transporter activity;GO:0008514//organic anion transmembrane transporter activity;GO:0015075//ion transmembrane transporter activity;GO:0015171//amino acid transmembrane transporter activity;GO:0015318//inorganic solute uptake transmembrane tr…	GO:0003333//amino acid transmembrane transport;GO:0006810//transport;GO:0006811//ion transport;GO:0006817//phosphate ion transport;GO:0006820//anion transport;GO:0006865//amino acid transport;GO:0008150//biological_process;GO:0008272//sulfate transport;GO:0015711//organic anion transport;GO:0015716//organic phosphonate transport;GO:0015837//amine transport;GO:0015849//organic acid transport;GO:00…
A72_00347	35.3333	38	12.1967	13.8567	37	13.58	30	9.37	39	13.64	45	15.79	43	17.43	26	8.35	37	13.58	30	9.37	39	13.64	45	15.79	43	17.43	26	8.35	0.184093	0.642464	0.851701	no	yxeO	ABC transporter related protein [Bacillus velezensis CAU B946] [Bacillus velezensis]	-	-	-	-	GO:0005575//cellular_component;GO:0005623//cell;GO:0005886//plasma membrane;GO:0005887//integral component of plasma membrane;GO:0009380//excinuclease repair complex;GO:0009898//cytoplasmic side of plasma membrane;GO:0016020//membrane;GO:0016021//integral component of membrane;GO:0043190//ATP-binding cassette (ABC) transporter complex;GO:0044464//cell part;GO:0055051//ATP-binding cassette (ABC) t…	GO:0000166//nucleotide binding;GO:0003674//molecular_function;GO:0003824//catalytic activity;GO:0003924//GTPase activity;GO:0005215//transporter activity;GO:0005260//channel-conductance-controlling ATPase activity;GO:0005275//amine transmembrane transporter activity;GO:0005319//lipid transporter activity;GO:0005342//organic acid transmembrane transporter activity;GO:0005488//binding;GO:0005524//A…	GO:0000910//cytokinesis;GO:0003333//amino acid transmembrane transport;GO:0006289//nucleotide-excision repair;GO:0006810//transport;GO:0006811//ion transport;GO:0006817//phosphate ion transport;GO:0006820//anion transport;GO:0006824//cobalt ion transport;GO:0006855//drug transmembrane transport;GO:0006865//amino acid transport;GO:0006869//lipid transport;GO:0007059//chromosome segregation;GO:0007…
A72_00348	81	89	18.3433	20.7233	118	28.2	67	13.62	58	13.21	90	20.57	84	22.16	93	19.44	118	28.2	67	13.62	58	13.21	90	20.57	84	22.16	93	19.44	0.176	0.59409	0.817324	no	yxeP	hydrolase [Bacillus velezensis]	-	-	-	-	-	GO:0003674//molecular_function;GO:0003824//catalytic activity;GO:0004180//carboxypeptidase activity;GO:0004222//metalloendopeptidase activity;GO:0005488//binding;GO:0008777//acetylornithine deacetylase activity;GO:0009014//succinyl-diaminopimelate desuccinylase activity;GO:0016787//hydrolase activity;GO:0043167//ion binding;GO:0043169//cation binding;GO:0045148//tripeptide aminopeptidase activity…	GO:0006508//proteolysis;GO:0006592//ornithine biosynthetic process;GO:0008150//biological_process;GO:0008152//metabolic process;GO:0009089//lysine biosynthetic process via diaminopimelate
A72_00349	104	122.333	19.9633	24.9	137	28	105	18.26	70	13.63	129	25.21	148	33.4	90	16.09	137	28	105	18.26	70	13.63	129	25.21	148	33.4	90	16.09	0.318793	0.351346	0.6146	no	yxeQ	MmgE/PrpD family [Streptococcus pneumoniae]	-	-	-	-	-	GO:0003674//molecular_function;GO:0003824//catalytic activity;GO:0016829//lyase activity;GO:0016835//carbon-oxygen lyase activity;GO:0016836//hydro-lyase activity;GO:0047547//2-methylcitrate dehydratase activity	GO:0006082//organic acid metabolic process;GO:0006629//lipid metabolic process;GO:0006631//fatty acid metabolic process;GO:0008150//biological_process;GO:0008152//metabolic process;GO:0009987//cellular process;GO:0016999//antibiotic metabolic process;GO:0017144//drug metabolic process;GO:0019541//propionate metabolic process;GO:0019679//propionate metabolic process, methylcitrate cycle;GO:0019752…
A72_00350	9.66667	12	3.60333	4.83	7	2.82	11	3.77	11	4.22	13	5	15	6.67	8	2.82	7	2.82	11	3.77	11	4.22	13	5	15	6.67	8	2.82	0.422691	0.463536	0.716386	no	yclH	multidrug ABC transporter ATP-binding protein [Bacillus velezensis]	-	-	-	-	GO:0005575//cellular_component;GO:0005737//cytoplasm;GO:0005887//integral component of plasma membrane;GO:0009380//excinuclease repair complex;GO:0009898//cytoplasmic side of plasma membrane;GO:0016021//integral component of membrane;GO:0043190//ATP-binding cassette (ABC) transporter complex;GO:0055051//ATP-binding cassette (ABC) transporter complex, integrated substrate binding;GO:0055052//ATP-b…	GO:0000166//nucleotide binding;GO:0003674//molecular_function;GO:0003678//DNA helicase activity;GO:0003824//catalytic activity;GO:0004527//exonuclease activity;GO:0005260//channel-conductance-controlling ATPase activity;GO:0005319//lipid transporter activity;GO:0005488//binding;GO:0005524//ATP binding;GO:0008144//drug binding;GO:0008565//protein transporter activity;GO:0009381//excinuclease ABC a…	GO:0000910//cytokinesis;GO:0006260//DNA replication;GO:0006281//DNA repair;GO:0006289//nucleotide-excision repair;GO:0006310//DNA recombination;GO:0006810//transport;GO:0006817//phosphate ion transport;GO:0006824//cobalt ion transport;GO:0006855//drug transmembrane transport;GO:0006869//lipid transport;GO:0007601//visual perception;GO:0008150//biological_process;GO:0008272//sulfate transport;GO:0…
A72_00351	15.3333	27.3333	2.73333	5.13333	12	2.3	16	2.61	18	3.29	30	5.5	27	5.71	25	4.19	12	2.3	16	2.61	18	3.29	30	5.5	27	5.71	25	4.19	0.909235	0.0178558	0.0854458	no	yclI	macrolide ABC transporter permease [Bacillus velezensis]	-	-	-	-	GO:0005575//cellular_component;GO:0005623//cell;GO:0005886//plasma membrane;GO:0005887//integral component of plasma membrane;GO:0016020//membrane;GO:0016021//integral component of membrane;GO:0031224//intrinsic component of membrane;GO:0044425//membrane part;GO:0044464//cell part;GO:0071944//cell periphery	GO:0003674//molecular_function;GO:0042954//lipoprotein transporter activity	GO:0006810//transport;GO:0042953//lipoprotein transport
A72_00352	437.667	457.333	165.537	178.177	459	184.75	380	130.1	474	181.76	458	176.26	395	175.53	519	182.74	459	184.75	380	130.1	474	181.76	458	176.26	395	175.53	519	182.74	0.106158	0.649444	0.851889	no	yclJ	Transcriptional regulatory protein yycF [Bacillus velezensis CAU B946] [Bacillus velezensis]	-	-	-	-	GO:0005575//cellular_component;GO:0005622//intracellular;GO:0005623//cell;GO:0005737//cytoplasm;GO:0016020//membrane;GO:0044424//intracellular part;GO:0044464//cell part	GO:0000156//phosphorelay response regulator activity;GO:0003674//molecular_function;GO:0003676//nucleic acid binding;GO:0003677//DNA binding;GO:0003700//transcription factor activity, sequence-specific DNA binding;GO:0004673//protein histidine kinase activity;GO:0005488//binding;GO:0005524//ATP binding;GO:0097159//organic cyclic compound binding;GO:1901363//heterocyclic compound binding	GO:0000160//phosphorelay signal transduction system;GO:0006139//nucleobase-containing compound metabolic process;GO:0006351//transcription, DNA-templated;GO:0006355//regulation of transcription, DNA-templated;GO:0006725//cellular aromatic compound metabolic process;GO:0006796//phosphate-containing compound metabolic process;GO:0006807//nitrogen compound metabolic process;GO:0006808//regulation of…
A72_00353	2215	2330.33	397.413	430.787	2085	401.13	2276	372.47	2284	418.64	2294	421.98	1811	384.67	2886	485.71	2085	401.13	2276	372.47	2284	418.64	2294	421.98	1811	384.67	2886	485.71	0.116333	0.586902	0.814852	no	yclK	sensor histidine kinase [Bacillus amyloliquefaciens UASWS BA1] [Bacillus amyloliquefaciens]	-	-	-	-	GO:0016020//membrane;GO:0016021//integral component of membrane;GO:0042729//DASH complex;GO:0072686//mitotic spindle	GO:0000155//phosphorelay sensor kinase activity;GO:0000156//phosphorelay response regulator activity;GO:0004672//protein kinase activity;GO:0004673//protein histidine kinase activity;GO:0005524//ATP binding;GO:0030337//DNA polymerase processivity factor activity	GO:0000160//phosphorelay signal transduction system;GO:0006260//DNA replication;GO:0006796//phosphate-containing compound metabolic process;GO:0006817//phosphate ion transport;GO:0007052//mitotic spindle organization;GO:0007165//signal transduction;GO:0030436//asexual sporulation
A72_00354	168.667	181.667	37.8867	42.31	189	45.29	163	33.22	154	35.15	169	38.72	171	45.24	205	42.97	189	45.29	163	33.22	154	35.15	169	38.72	171	45.24	205	42.97	0.159308	0.533209	0.767932	no	rapC	response regulator aspartate phosphatase [Bacillus velezensis CAU B946] [Bacillus velezensis]	Cellular Processes	Cellular community - prokaryotes	ko02024//Quorum sensing	K06361	-	GO:0003677//DNA binding;GO:0005515//protein binding	GO:0051321//meiotic cell cycle;GO:0060567//negative regulation of DNA-templated transcription, termination
A72_00355	3.33333	3.33333	7.42667	7.10333	6	13.77	1	1.95	3	6.56	1	2.19	2	5.07	7	14.05	6	13.77	1	1.95	3	6.56	1	2.19	2	5.07	7	14.05	-0.0642186	1	1	no	phrC	PhrC [Bacillus velezensis CAU B946] [Bacillus velezensis]	Cellular Processes	Cellular community - prokaryotes	ko02024//Quorum sensing	K06353	-	-	-
A72_00356	106.667	158.667	20.05	30.5467	121	24.4	121	20.76	78	14.99	168	32.4	106	23.6	202	35.64	121	24.4	121	20.76	78	14.99	168	32.4	106	23.6	202	35.64	0.607413	0.0324634	0.12917	no	yclM	aspartate kinase [Bacillus amyloliquefaciens]	Metabolism;Metabolism;Metabolism;Metabolism;Metabolism;Metabolism;Metabolism;Metabolism;Metabolism	Global and overview maps;Global and overview maps;Global and overview maps;Global and overview maps;Amino acid metabolism;Amino acid metabolism;Global and overview maps;Amino acid metabolism;Biosynthesis of other secondary metabolites	ko01100//Metabolic pathways;ko01110//Biosynthesis of secondary metabolites;ko01120//Microbial metabolism in diverse environments;ko01230//Biosynthesis of amino acids;ko00270//Cysteine and methionine metabolism;ko00260//Glycine, serine and threonine metabolism;ko01210//2-Oxocarboxylic acid metabolism;ko00300//Lysine biosynthesis;ko00261//Monobactam biosynthesis	K00928;K00928;K00928;K00928;K00928;K00928;K00928;K00928;K00928	GO:0005575//cellular_component;GO:0005622//intracellular;GO:0005623//cell;GO:0005737//cytoplasm;GO:0044424//intracellular part;GO:0044464//cell part	GO:0000166//nucleotide binding;GO:0003674//molecular_function;GO:0003824//catalytic activity;GO:0004072//aspartate kinase activity;GO:0005488//binding;GO:0005524//ATP binding;GO:0008144//drug binding;GO:0016301//kinase activity;GO:0016740//transferase activity;GO:0016772//transferase activity, transferring phosphorus-containing groups;GO:0016774//phosphotransferase activity, carboxyl group as acc…	GO:0006082//organic acid metabolic process;GO:0006520//cellular amino acid metabolic process;GO:0006553//lysine metabolic process;GO:0006566//threonine metabolic process;GO:0006793//phosphorus metabolic process;GO:0006796//phosphate-containing compound metabolic process;GO:0006807//nitrogen compound metabolic process;GO:0008150//biological_process;GO:0008152//metabolic process;GO:0008652//cellula…
A72_00357	738	755	199.61	213.4	836	241.26	723	177.48	655	180.09	814	224.6	745	237.37	706	178.23	836	241.26	723	177.48	655	180.09	814	224.6	745	237.37	706	178.23	0.0963762	0.683106	0.87093	no	yclN	iron ABC transporter permease [Bacillus velezensis]	-	-	-	-	GO:0005575//cellular_component;GO:0005623//cell;GO:0005886//plasma membrane;GO:0016020//membrane;GO:0016021//integral component of membrane;GO:0031224//intrinsic component of membrane;GO:0044425//membrane part;GO:0044464//cell part;GO:0071944//cell periphery	GO:0003674//molecular_function;GO:0005215//transporter activity;GO:0022857//transmembrane transporter activity	GO:0006810//transport;GO:0006811//ion transport;GO:0008150//biological_process;GO:0042592//homeostatic process;GO:0048878//chemical homeostasis;GO:0050801//ion homeostasis;GO:0051179//localization;GO:0051234//establishment of localization;GO:0055065//metal ion homeostasis;GO:0055072//iron ion homeostasis;GO:0055076//transition metal ion homeostasis;GO:0055080//cation homeostasis;GO:0065007//biolo…
A72_00358	844.333	745.333	227.083	209.57	705	204.74	987	243.82	841	232.69	784	217.69	633	202.96	819	208.06	705	204.74	987	243.82	841	232.69	784	217.69	633	202.96	819	208.06	-0.11579	0.591658	0.816224	no	yclO	iron ABC transporter permease [Bacillus amyloliquefaciens]	-	-	-	-	GO:0005575//cellular_component;GO:0005623//cell;GO:0005886//plasma membrane;GO:0005887//integral component of plasma membrane;GO:0016020//membrane;GO:0016021//integral component of membrane;GO:0031224//intrinsic component of membrane;GO:0043190//ATP-binding cassette (ABC) transporter complex;GO:0044425//membrane part;GO:0044464//cell part;GO:0071944//cell periphery	GO:0003674//molecular_function;GO:0005215//transporter activity;GO:0022857//transmembrane transporter activity;GO:0042626//ATPase activity, coupled to transmembrane movement of substances	GO:0006810//transport;GO:0006811//ion transport;GO:0008150//biological_process;GO:0042592//homeostatic process;GO:0048878//chemical homeostasis;GO:0050801//ion homeostasis;GO:0051179//localization;GO:0051234//establishment of localization;GO:0055065//metal ion homeostasis;GO:0055072//iron ion homeostasis;GO:0055076//transition metal ion homeostasis;GO:0055080//cation homeostasis;GO:0055085//trans…
A72_00359	518	477.667	174.977	168.18	558	202.4	585	180.5	411	142.03	491	170.29	425	170.2	517	164.05	558	202.4	585	180.5	411	142.03	491	170.29	425	170.2	517	164.05	-0.0571564	0.806936	0.951654	no	yclP	iron complex transport system ATP-binding protein [Bacillus velezensis CAU B946] [Bacillus velezensis]	-	-	-	-	GO:0005575//cellular_component;GO:0005623//cell;GO:0005886//plasma membrane;GO:0005887//integral component of plasma membrane;GO:0009380//excinuclease repair complex;GO:0009898//cytoplasmic side of plasma membrane;GO:0016020//membrane;GO:0016021//integral component of membrane;GO:0043190//ATP-binding cassette (ABC) transporter complex;GO:0044464//cell part;GO:0055051//ATP-binding cassette (ABC) t…	GO:0000166//nucleotide binding;GO:0003674//molecular_function;GO:0003824//catalytic activity;GO:0003924//GTPase activity;GO:0003934//GTP cyclohydrolase I activity;GO:0005215//transporter activity;GO:0005260//channel-conductance-controlling ATPase activity;GO:0005319//lipid transporter activity;GO:0005488//binding;GO:0005524//ATP binding;GO:0005525//GTP binding;GO:0008144//drug binding;GO:0008565/…	GO:0000910//cytokinesis;GO:0006289//nucleotide-excision repair;GO:0006810//transport;GO:0006811//ion transport;GO:0006817//phosphate ion transport;GO:0006824//cobalt ion transport;GO:0006855//drug transmembrane transport;GO:0006869//lipid transport;GO:0007059//chromosome segregation;GO:0007601//visual perception;GO:0008150//biological_process;GO:0008272//sulfate transport;GO:0015675//nickel catio…
A72_00360	308.667	245.667	84	69.76	380	110.71	345	85.5	201	55.79	257	71.59	230	73.98	250	63.71	380	110.71	345	85.5	201	55.79	257	71.59	230	73.98	250	63.71	-0.267989	0.333109	0.593608	no	yclQ	ABC transporter [Bacillus amyloliquefaciens]	-	-	-	-	GO:0005575//cellular_component;GO:0005623//cell;GO:0005886//plasma membrane;GO:0016020//membrane;GO:0030288//outer membrane-bounded periplasmic space;GO:0030313//cell envelope;GO:0031975//envelope;GO:0042597//periplasmic space;GO:0044464//cell part;GO:0071944//cell periphery	GO:0003677//DNA binding;GO:0004803//transposase activity;GO:0005506//iron ion binding;GO:0009055//electron carrier activity;GO:0020037//heme binding	GO:0000041//transition metal ion transport;GO:0006313//transposition, DNA-mediated;GO:0006810//transport;GO:0006811//ion transport;GO:0006812//cation transport;GO:0006826//iron ion transport;GO:0008150//biological_process;GO:0030001//metal ion transport;GO:0042592//homeostatic process;GO:0048878//chemical homeostasis;GO:0050801//ion homeostasis;GO:0051179//localization;GO:0051234//establishment o…
A72_00361	168.333	185.667	30.0367	34.4867	169	32.65	222	36.48	114	20.98	173	31.96	149	31.78	235	39.72	169	32.65	222	36.48	114	20.98	173	31.96	149	31.78	235	39.72	0.199314	0.478336	0.728318	no	ycnB	MFS transporter [Bacillus sp. LK7]	-	-	-	-	GO:0005575//cellular_component;GO:0005623//cell;GO:0005886//plasma membrane;GO:0005887//integral component of plasma membrane;GO:0016020//membrane;GO:0016021//integral component of membrane;GO:0031224//intrinsic component of membrane;GO:0044425//membrane part;GO:0044464//cell part;GO:0071944//cell periphery	GO:0003674//molecular_function;GO:0005215//transporter activity;GO:0008028//monocarboxylic acid transmembrane transporter activity;GO:0015238//drug transmembrane transporter activity;GO:0015295//solute:proton symporter activity;GO:0015297//antiporter activity;GO:0015307//drug:proton antiporter activity;GO:0022857//transmembrane transporter activity;GO:0042910//xenobiotic transporter activity	GO:0006810//transport;GO:0006855//drug transmembrane transport;GO:0008150//biological_process;GO:0015718//monocarboxylic acid transport;GO:0015893//drug transport;GO:0042493//response to drug;GO:0042908//xenobiotic transport;GO:0051179//localization;GO:0051234//establishment of localization;GO:0055085//transmembrane transport
A72_00362	48.6667	56	14.27	17.35	47	14.77	50	13.37	49	14.67	57	17.13	61	21.17	50	13.75	47	14.77	50	13.37	49	14.67	57	17.13	61	21.17	50	13.75	0.28195	0.375614	0.636486	no	ycnC	TetR family transcriptional regulator [Bacillus amyloliquefaciens LFB112] [Bacillus amyloliquefaciens]	-	-	-	-	-	GO:0000150//recombinase activity;GO:0003674//molecular_function;GO:0003676//nucleic acid binding;GO:0003677//DNA binding;GO:0003700//transcription factor activity, sequence-specific DNA binding;GO:0005488//binding;GO:0097159//organic cyclic compound binding;GO:1901363//heterocyclic compound binding	GO:0006139//nucleobase-containing compound metabolic process;GO:0006310//DNA recombination;GO:0006351//transcription, DNA-templated;GO:0006355//regulation of transcription, DNA-templated;GO:0006725//cellular aromatic compound metabolic process;GO:0006807//nitrogen compound metabolic process;GO:0008150//biological_process;GO:0008152//metabolic process;GO:0009058//biosynthetic process;GO:0009059//m…
A72_00363	293	171	100.18	61.3467	213	78.5	314	98.44	352	123.6	154	54.27	166	67.55	193	62.22	213	78.5	314	98.44	352	123.6	154	54.27	166	67.55	193	62.22	-0.707538	0.00641281	0.0411478	no	nfrA2	FMN reductase [Bacillus amyloliquefaciens]	Metabolism;Metabolism	Global and overview maps;Metabolism of cofactors and vitamins	ko01100//Metabolic pathways;ko00740//Riboflavin metabolism	K19286;K19286	-	GO:0003674//molecular_function;GO:0003824//catalytic activity;GO:0016491//oxidoreductase activity;GO:0016645//oxidoreductase activity, acting on the CH-NH group of donors;GO:0016646//oxidoreductase activity, acting on the CH-NH group of donors, NAD or NADP as acceptor;GO:0016722//oxidoreductase activity, oxidizing metal ions;GO:0052873//FMN reductase (NADPH) activity;GO:0052874//FMN reductase (NA…	GO:0006725//cellular aromatic compound metabolic process;GO:0008150//biological_process;GO:0008152//metabolic process;GO:0009056//catabolic process;GO:0009108//coenzyme biosynthetic process;GO:0009236//cobalamin biosynthetic process;GO:0009636//response to toxic substance;GO:0009987//cellular process;GO:0019439//aromatic compound catabolic process;GO:0032363//FMN catabolic process;GO:0042221//res…
A72_00364	43.6667	25.6667	38.4833	23.7033	27	25.81	52	42.28	52	47.36	30	27.42	20	21.11	27	22.58	27	25.81	52	42.28	52	47.36	30	27.42	20	21.11	27	22.58	-0.699144	0.0510247	0.17541	no	sll1783	YcnE [Bacillus sp. 916]	-	-	-	-	-	GO:0003674//molecular_function;GO:0003824//catalytic activity;GO:0004497//monooxygenase activity;GO:0016491//oxidoreductase activity	GO:0006725//cellular aromatic compound metabolic process;GO:0008150//biological_process;GO:0008152//metabolic process;GO:0009056//catabolic process;GO:0009636//response to toxic substance;GO:0009987//cellular process;GO:0019439//aromatic compound catabolic process;GO:0042221//response to chemical;GO:0044237//cellular metabolic process;GO:0044248//cellular catabolic process;GO:0050896//response to…
A72_00365	141	116.667	113.973	98.6633	92	80.41	158	117.46	173	144.05	126	105.29	97	93.6	127	97.1	92	80.41	158	117.46	173	144.05	126	105.29	97	93.6	127	97.1	-0.20811	0.463685	0.716386	no	yczG	YczG [Bacillus amyloliquefaciens subsp. plantarum str. FZB42] [Bacillus amyloliquefaciens]	-	-	-	-	-	GO:0001067//regulatory region nucleic acid binding;GO:0003674//molecular_function;GO:0003676//nucleic acid binding;GO:0003677//DNA binding;GO:0003700//transcription factor activity, sequence-specific DNA binding;GO:0005488//binding;GO:0044212//transcription regulatory region DNA binding;GO:0097159//organic cyclic compound binding;GO:1901363//heterocyclic compound binding	GO:0006139//nucleobase-containing compound metabolic process;GO:0006351//transcription, DNA-templated;GO:0006355//regulation of transcription, DNA-templated;GO:0006725//cellular aromatic compound metabolic process;GO:0006807//nitrogen compound metabolic process;GO:0008150//biological_process;GO:0008152//metabolic process;GO:0009058//biosynthetic process;GO:0009059//macromolecule biosynthetic proc…
A72_00366	64	73.3333	11.72	13.62	80	15.62	65	10.8	47	8.74	66	12.32	50	10.78	104	17.76	80	15.62	65	10.8	47	8.74	66	12.32	50	10.78	104	17.76	0.216754	0.510521	0.755684	no	gabR	GntR family transcriptional regulator [Bacillus sp. LK7]	-	-	-	-	GO:0005737//cytoplasm	GO:0003674//molecular_function;GO:0003676//nucleic acid binding;GO:0003677//DNA binding;GO:0003700//transcription factor activity, sequence-specific DNA binding;GO:0003824//catalytic activity;GO:0004400//histidinol-phosphate transaminase activity;GO:0005488//binding;GO:0005515//protein binding;GO:0008144//drug binding;GO:0008483//transaminase activity;GO:0016740//transferase activity;GO:0016769//…	GO:0000105//histidine biosynthetic process;GO:0006139//nucleobase-containing compound metabolic process;GO:0006351//transcription, DNA-templated;GO:0006352//DNA-templated transcription, initiation;GO:0006355//regulation of transcription, DNA-templated;GO:0006725//cellular aromatic compound metabolic process;GO:0006768//biotin metabolic process;GO:0006807//nitrogen compound metabolic process;GO:00…
A72_00367	30.3333	53.6667	6.07	10.8767	46	9.68	23	4.12	22	4.41	51	10.26	44	10.22	66	12.15	46	9.68	23	4.12	22	4.41	51	10.26	44	10.22	66	12.15	0.841468	0.0237446	0.103171	no	gabT	4-aminobutyrate aminotransferase [Bacillus velezensis CAU B946] [Bacillus velezensis]	Metabolism;Metabolism;Metabolism;Metabolism;Metabolism;Metabolism;Metabolism;Metabolism	Global and overview maps;Global and overview maps;Carbohydrate metabolism;Amino acid metabolism;Carbohydrate metabolism;Amino acid metabolism;Amino acid metabolism;Metabolism of other amino acids	ko01100//Metabolic pathways;ko01120//Microbial metabolism in diverse environments;ko00640//Propanoate metabolism;ko00250//Alanine, aspartate and glutamate metabolism;ko00650//Butanoate metabolism;ko00280//Valine, leucine and isoleucine degradation;ko00310//Lysine degradation;ko00410//beta-Alanine metabolism	K07250;K07250;K07250;K07250;K07250;K07250;K07250;K07250	GO:0005737//cytoplasm	GO:0003674//molecular_function;GO:0003824//catalytic activity;GO:0003867//4-aminobutyrate transaminase activity;GO:0004015//adenosylmethionine-8-amino-7-oxononanoate transaminase activity;GO:0004587//ornithine-oxo-acid transaminase activity;GO:0004838//L-tyrosine:2-oxoglutarate aminotransferase activity;GO:0005488//binding;GO:0008144//drug binding;GO:0008483//transaminase activity;GO:0008734//L-a…	GO:0001505//regulation of neurotransmitter levels;GO:0006082//organic acid metabolic process;GO:0006520//cellular amino acid metabolic process;GO:0006559//L-phenylalanine catabolic process;GO:0006572//tyrosine catabolic process;GO:0006779//porphyrin-containing compound biosynthetic process;GO:0006807//nitrogen compound metabolic process;GO:0008150//biological_process;GO:0008152//metabolic process…
A72_00368	12671.3	5464.33	2315.75	1047.28	8430	1670.89	15328	2584.31	14256	2692.04	5073	961.4	4790	1048.21	6530	1132.22	8430	1670.89	15328	2584.31	14256	2692.04	5073	961.4	4790	1048.21	6530	1132.22	-1.14483	2.08362e-06	8.24545e-05	yes	gabD	succinate-semialdehyde dehydrogenase [Bacillus velezensis M27] [Bacillus velezensis]	Metabolism;Metabolism;Metabolism;Metabolism;Metabolism;Metabolism;Metabolism	Global and overview maps;Global and overview maps;Amino acid metabolism;Carbohydrate metabolism;Amino acid metabolism;Metabolism of cofactors and vitamins;Amino acid metabolism	ko01100//Metabolic pathways;ko01120//Microbial metabolism in diverse environments;ko00250//Alanine, aspartate and glutamate metabolism;ko00650//Butanoate metabolism;ko00310//Lysine degradation;ko00760//Nicotinate and nicotinamide metabolism;ko00350//Tyrosine metabolism	K00135;K00135;K00135;K00135;K00135;K00135;K00135	-	GO:0000166//nucleotide binding;GO:0003674//molecular_function;GO:0003824//catalytic activity;GO:0003842//1-pyrroline-5-carboxylate dehydrogenase activity;GO:0004181//metallocarboxypeptidase activity;GO:0004350//glutamate-5-semialdehyde dehydrogenase activity;GO:0004491//methylmalonate-semialdehyde dehydrogenase (acylating) activity;GO:0004777//succinate-semialdehyde dehydrogenase (NAD+) activity;…	GO:0001505//regulation of neurotransmitter levels;GO:0006081//cellular aldehyde metabolic process;GO:0006082//organic acid metabolic process;GO:0006105//succinate metabolic process;GO:0006508//proteolysis;GO:0006520//cellular amino acid metabolic process;GO:0006527//arginine catabolic process;GO:0006536//glutamate metabolic process;GO:0006538//glutamate catabolic process;GO:0006540//glutamate dec…
A72_00369	7	10	2.14333	3.04333	8	2.55	2	0.54	11	3.34	10	3.05	7	2.46	13	3.62	8	2.55	2	0.54	11	3.34	10	3.05	7	2.46	13	3.62	0.505796	0.42785	0.683988	no	glcU	GlcU [Bacillus amyloliquefaciens subsp. plantarum str. FZB42] [Bacillus amyloliquefaciens]	-	-	-	-	GO:0005575//cellular_component;GO:0005623//cell;GO:0005743//mitochondrial inner membrane;GO:0005886//plasma membrane;GO:0016020//membrane;GO:0016021//integral component of membrane;GO:0031224//intrinsic component of membrane;GO:0044425//membrane part;GO:0044464//cell part;GO:0061617//MICOS complex;GO:0071944//cell periphery	GO:0003674//molecular_function;GO:0005215//transporter activity;GO:0005355//glucose transmembrane transporter activity;GO:0015144//carbohydrate transmembrane transporter activity;GO:0015145//monosaccharide transmembrane transporter activity;GO:0015149//hexose transmembrane transporter activity;GO:0022857//transmembrane transporter activity;GO:0051119//sugar transmembrane transporter activity	GO:0006810//transport;GO:0008150//biological_process;GO:0008643//carbohydrate transport;GO:0008645//hexose transport;GO:0009653//anatomical structure morphogenesis;GO:0009987//cellular process;GO:0015749//monosaccharide transport;GO:0030154//cell differentiation;GO:0030435//sporulation resulting in formation of a cellular spore;GO:0032502//developmental process;GO:0034219//carbohydrate transmembr…
A72_00370	9	11	2.97667	3.8	13	4.55	8	2.38	6	2	6	2.01	14	5.41	13	3.98	13	4.55	8	2.38	6	2	6	2.01	14	5.41	13	3.98	0.352302	0.594105	0.817324	no	gdh	Gdh [Bacillus amyloliquefaciens subsp. plantarum str. FZB42] [Bacillus amyloliquefaciens]	Metabolism;Metabolism;Metabolism;Metabolism	Global and overview maps;Global and overview maps;Global and overview maps;Carbohydrate metabolism	ko01100//Metabolic pathways;ko01120//Microbial metabolism in diverse environments;ko01200//Carbon metabolism;ko00030//Pentose phosphate pathway	K00034;K00034;K00034;K00034	-	GO:0003674//molecular_function;GO:0003824//catalytic activity;GO:0004316//3-oxoacyl-[acyl-carrier-protein] reductase (NADPH) activity;GO:0004344//glucose dehydrogenase activity;GO:0004488//methylenetetrahydrofolate dehydrogenase (NADP+) activity;GO:0004757//sepiapterin reductase activity;GO:0008667//2,3-dihydro-2,3-dihydroxybenzoate dehydrogenase activity;GO:0008678//2-deoxy-D-gluconate 3-dehydro…	GO:0000272//polysaccharide catabolic process;GO:0006633//fatty acid biosynthetic process;GO:0006729//tetrahydrobiopterin biosynthetic process;GO:0008150//biological_process;GO:0008152//metabolic process;GO:0009653//anatomical structure morphogenesis;GO:0009987//cellular process;GO:0015995//chlorophyll biosynthetic process;GO:0030154//cell differentiation;GO:0030435//sporulation resulting in forma…
A72_00371	753.333	1315.33	318.18	569.603	928	417.46	736	281.64	596	255.44	1207	519.15	1084	538.38	1655	651.28	928	417.46	736	281.64	596	255.44	1207	519.15	1084	538.38	1655	651.28	0.840114	0.000793025	0.00895021	no	ycnI	YcnI [Bacillus amyloliquefaciens subsp. plantarum str. FZB42] [Bacillus amyloliquefaciens]	-	-	-	-	GO:0005575//cellular_component;GO:0005623//cell;GO:0005886//plasma membrane;GO:0016020//membrane;GO:0016021//integral component of membrane;GO:0031224//intrinsic component of membrane;GO:0044425//membrane part;GO:0044464//cell part;GO:0071944//cell periphery	-	-
A72_00372	1298.33	2182.67	204.083	353.51	1272	214.98	1453	208.88	1170	188.39	1888	305.09	1716	320.19	2944	435.25	1272	214.98	1453	208.88	1170	188.39	1888	305.09	1716	320.19	2944	435.25	0.792593	0.000535163	0.00671574	no	ycnJ	copper transporter [Bacillus amyloliquefaciens UASWS BA1] [Bacillus amyloliquefaciens]	-	-	-	-	GO:0005575//cellular_component;GO:0005623//cell;GO:0005886//plasma membrane;GO:0016020//membrane;GO:0016021//integral component of membrane;GO:0031224//intrinsic component of membrane;GO:0042597//periplasmic space;GO:0044425//membrane part;GO:0044464//cell part;GO:0071944//cell periphery	GO:0003674//molecular_function;GO:0005488//binding;GO:0005507//copper ion binding;GO:0043167//ion binding;GO:0043169//cation binding;GO:0046872//metal ion binding;GO:0046914//transition metal ion binding	GO:0000041//transition metal ion transport;GO:0006810//transport;GO:0006811//ion transport;GO:0006812//cation transport;GO:0006825//copper ion transport;GO:0008150//biological_process;GO:0010035//response to inorganic substance;GO:0010038//response to metal ion;GO:0030001//metal ion transport;GO:0042221//response to chemical;GO:0046688//response to copper ion;GO:0050896//response to stimulus;GO:0…
A72_00373	233.667	351.667	105.377	161.927	257	123.48	216	88.28	228	104.37	300	137.82	278	147.47	477	200.49	257	123.48	216	88.28	228	104.37	300	137.82	278	147.47	477	200.49	0.619785	0.0153556	0.0774036	no	ycnK	Glycerol-3-phosphate regulon repressor [Bacillus velezensis CAU B946] [Bacillus velezensis]	-	-	-	-	GO:0005575//cellular_component;GO:0005622//intracellular;GO:0005623//cell;GO:0005737//cytoplasm;GO:0044424//intracellular part;GO:0044464//cell part	GO:0000150//recombinase activity;GO:0003674//molecular_function;GO:0003676//nucleic acid binding;GO:0003677//DNA binding;GO:0003700//transcription factor activity, sequence-specific DNA binding;GO:0005488//binding;GO:0016987//sigma factor activity;GO:0043167//ion binding;GO:0043169//cation binding;GO:0043565//sequence-specific DNA binding;GO:0046872//metal ion binding;GO:0097159//organic cyclic c…	GO:0006139//nucleobase-containing compound metabolic process;GO:0006310//DNA recombination;GO:0006351//transcription, DNA-templated;GO:0006352//DNA-templated transcription, initiation;GO:0006355//regulation of transcription, DNA-templated;GO:0006725//cellular aromatic compound metabolic process;GO:0006807//nitrogen compound metabolic process;GO:0008150//biological_process;GO:0008152//metabolic pr…
A72_00374	91.6667	165.333	68.3933	130.147	87	70.04	110	75.32	78	59.82	155	119.3	168	149.31	173	121.83	87	70.04	110	75.32	78	59.82	155	119.3	168	149.31	173	121.83	0.928211	0.000334096	0.00455921	no	ycnL	YcnL [Bacillus amyloliquefaciens subsp. plantarum str. FZB42] [Bacillus amyloliquefaciens]	-	-	-	-	-	GO:0008270//zinc ion binding	-
A72_00375	7	8	1.26	1.49	8	1.54	7	1.14	6	1.1	11	2.02	6	1.27	7	1.18	8	1.54	7	1.14	6	1.1	11	2.02	6	1.27	7	1.18	0.241889	0.80861	0.951654	no	mtlA	PTS mannitol transporter subunit IIB [Bacillus amyloliquefaciens LFB112] [Bacillus amyloliquefaciens]	Metabolism;Environmental Information Processing;Metabolism	Global and overview maps;Membrane transport;Carbohydrate metabolism	ko01100//Metabolic pathways;ko02060//Phosphotransferase system (PTS);ko00051//Fructose and mannose metabolism	K02800;K02800;K02800	GO:0005575//cellular_component;GO:0005623//cell;GO:0005886//plasma membrane;GO:0016020//membrane;GO:0016021//integral component of membrane;GO:0031224//intrinsic component of membrane;GO:0044425//membrane part;GO:0044464//cell part;GO:0071944//cell periphery	GO:0003674//molecular_function;GO:0003824//catalytic activity;GO:0005215//transporter activity;GO:0008982//protein-N(PI)-phosphohistidine-sugar phosphotransferase activity;GO:0015144//carbohydrate transmembrane transporter activity;GO:0015166//polyol transmembrane transporter activity;GO:0015318//inorganic solute uptake transmembrane transporter activity;GO:0015573//beta-glucoside transmembrane t…	GO:0006793//phosphorus metabolic process;GO:0006796//phosphate-containing compound metabolic process;GO:0006810//transport;GO:0008150//biological_process;GO:0008152//metabolic process;GO:0008643//carbohydrate transport;GO:0009401//phosphoenolpyruvate-dependent sugar phosphotransferase system;GO:0009987//cellular process;GO:0015759//beta-glucoside transport;GO:0015791//polyol transport;GO:0015797/…
[truncated: 3,453 more rows]

## Sheet: DEGs
id	CK_count	IMD4001_count	CK_fpkm	IMD4001_fpkm	CK-1_count	CK-1_fpkm	CK-2_count	CK-2_fpkm	CK-3_count	CK-3_fpkm	IMD4001-1_count	IMD4001-1_fpkm	IMD4001-2_count	IMD4001-2_fpkm	IMD4001-3_count	IMD4001-3_fpkm	CK-1_count	CK-1_fpkm	CK-2_count	CK-2_fpkm	CK-3_count	CK-3_fpkm	IMD4001-1_count	IMD4001-1_fpkm	IMD4001-2_count	IMD4001-2_fpkm	IMD4001-3_count	IMD4001-3_fpkm	log2(FC)	Pvalue	FDR	significant	Symbol	Description	KEGG_A_class	KEGG_B_class	Pathway	K_ID	GO Component	GO Function	GO Process
A72_00032	368.333	169.667	152.41	73.7733	224	100.28	411	156.5	470	200.45	181	77.47	150	74.14	178	69.71	224	100.28	411	156.5	470	200.45	181	77.47	150	74.14	178	69.71	-1.04679	0.000202397	0.00309107	yes	xpaC	Protein xpaC [Bacillus velezensis CAU B946] [Bacillus velezensis]	-	-	-	-	GO:0016020//membrane	GO:0003674//molecular_function;GO:0003824//catalytic activity;GO:0016787//hydrolase activity	GO:0048193//Golgi vesicle transport
[truncated: 341 more rows]

## Sheet: Assignment to GO category
Ontology	Class	Gene Number(up)	Gene Number(down)	Gene ID(up)	Gene ID(down)	GO_ID	pvalue	p.adjust
[truncated: 45 more rows]

## Sheet: KEGG Pathway
KEGG_A_class	KEGG_B_class	Pathway	CK-vs-IMD4001 (146)	All (1228)	Pvalue	Qvalue	Pathway ID	Genes	K_IDs
[truncated: 97 more rows]

[truncated: 2 more sheets: DEGs_transmembrane transport, Genomic variants in IMD4001]
