# Supplementary material for: Improvement of macrolactins production by the genetic adaptation of Bacillus siamensis A72 to saline stress via adaptive laboratory evolution
Source: Microb Cell Fact. 2022 Jul 19;21:147. doi: 10.1186/s12934-022-01871-9 (PMC9294813; doi:10.1186/s12934-022-01871-9)
Supplement: Supplementary file 4 — Additional file 4. Intracellular amino acids metabolome analysis. These data were used for the visualization of results presented in Fig. 5B. [file 12934_2022_1871_MOESM4_ESM.xls]

## Sheet: Intracellular amino acid metabo
	name	IMD4001	CK	fold(IMD4001/CK)	p-value(IMD4001/CK)	significant
1	L-Serine	10.515	9.4798	1.1092	0.206	no
2	Pyroglutamic acid	41.0416	46.4828	0.882941	0.449	no
3	N-Acetyl-L-alanine	53.9994	62.2685	0.867202	0.318703	no
4	alanine	120.794	89.9496	1.34291	0.0989081	no
5	dimethylglycine	3.60107	4.97433	0.72393	0.0865895	no
6	proline	178.875	182.601	0.979594	0.343028	no
7	valine	348.051	372.706	0.933847	0.209452	no
8	threonine	128.617	143.773	0.894582	0.260868	no
9	DL-Pipecolic acid	13.5643	19.704	0.688402	0.127957	no
10	hydroxyproline	0.0556473	0.0428968	1.29724	0.108094	no
11	leucine-isoleucine	21.5241	18.1487	1.18599	0.4158	no
12	ornithine	19.1653	21.503	0.891286	0.237372	no
13	aspartate	19.1567	26.1993	0.731191	0.125469	no
14	lysine	145.487	228.879	0.635647	0.0526623	no
15	methionine	4.15596	4.44576	0.934814	0.322267	no
16	histidine	661.917	323.481	2.04624	7.09e-05	yes
17	phenylalanine	35.8994	36.1657	0.992637	0.916115	no
18	1-Methyl-Histidine	7.59641	8.15867	0.931083	0.558798	no
19	arginine	383.369	342.044	1.12082	0.116681	no
20	citrulline	172.081	184.967	0.930332	0.208293	no
21	tyrosine	10.92	12.2788	0.889336	0.356597	no
22	Acetyllysine	13.0761	11.8951	1.09928	0.563463	no
23	N-acetyl-glutamate	21.7069	29.1998	0.74339	0.0816059	no
24	tryptophan, L-tryptophan	108.906	107.609	1.01205	0.836455	no
25	Cystine	38.9996	35.0238	1.11352	0.124263	no
26	sarcosine	125.778	97.3366	1.29219	0.130109	no
27	Hydroxyisocaproic acid	9.86988	10.8859	0.90667	0.482312	no
28	glycine	0.97103	0.946615	1.02579	0.961841	no
29	homoserine	6.75778	6.61063	1.02226	0.74034	no
30	glutamate	150.835	140.388	1.07442	0.197285	no
31	3-phospho-serine	0.183927	0.276312	0.665647	0.0643044	no
32	S-adenosyl-L-methionine	592.958	826.758	0.717208	0.00707485	yes
33	Isoleucine	14.0177	12.406	1.12991	0.517032	no
34	DL-Homocystine	25.6519	21.7693	1.17835	0.299807	no
